# Supplementary material for: Transcriptomic Profiling of Arabidopsis thaliana Mutant pad2.1 in Response to Combined Cold and Osmotic Stress
Source: PLoS One. 2015 Mar 30;10(3):e0122690. doi: 10.1371/journal.pone.0122690 (PMC4379064; doi:10.1371/journal.pone.0122690)
Supplement: S2 Table — (XLSX) [file pone.0122690.s006.xlsx]

## Sheet: Sheet1
S2A Table . Up-regulated functional pathway related genes analysed by DAVID in pad2.1
Term	Count	%	PValue	Genes	Benjamini FDR
ath00960:Tropane, piperidine and pyridine alkaloid biosynthesis	4	0.533333	0.00551371	AT2G29310, AT2G30670, PAL4, AT2G29150	0.228841
ath00500:Starch and sucrose metabolism	6	0.8	0.0337347	AT3G29320, AMY1, BGLU44, DPE1, DPE2, PHS2	0.275721
ath00945:Stilbenoid, diarylheptanoid and gingerol biosynthesis	5	0.666667	0.0460796	CYP78A8, CYP77A9, CYP81F4, CYP71A16, CYP71A14	0.308947
ath01064:Biosynthesis of alkaloids derived from ornithine, lysine and nicotinic acid	8	1.06667	0.052585	SDH2-3, AT2G29310, AT2G30670, PAL4, AK3, AT3G04050, AT2G29150, AT4G26530	0.3042
ath00903:Limonene and pinene degradation	5	0.666667	0.0528345	CYP78A8, CYP77A9, CYP81F4, CYP71A16, CYP71A14	0.273054
ath00966:Glucosinolate biosynthesis	3	0.4	0.0576524	CYP79B2, CYP79F1, ATBCAT-1	0.266627
ath00941:Flavonoid biosynthesis	3	0.4	0.0576524	DFR, LDOX, AT4G22870	0.266627
ath00980:Metabolism of xenobiotics by cytochrome P450	3	0.4	0.063227	ATGSTU4, GSTF5, ATGSTU2	0.264332
ath00680:Methane metabolism	5	0.666667	0.0849578	AT5G19880, AT4G30170, AT5G05340, AT1G49570, AT2G24800	0.315697
ath00910:Nitrogen metabolism	3	0.4	0.216091	ATACA2, ACA7, PAL4	0.614634
ath01070:Biosynthesis of plant hormones	9	1.2	0.291022	SDH2-3, GA2, MRN1, PAL4, AK3, AT3G04050, IPT5, AAO3, AT4G26530	0.71161
ath00480:Glutathione metabolism	3	0.4	0.293759	ATGSTU4, GSTF5, ATGSTU2	0.688891
ath00908:Zeatin biosynthesis	2	0.266667	0.35733	UGT73C1, IPT5	0.749757
ath00906:Carotenoid biosynthesis	2	0.266667	0.37078	CYP707A3, AAO3	0.743562
ath01062:Biosynthesis of terpenoids and steroids	6	0.8	0.3718	SDH2-3, GA2, MRN1, AT3G04050, AAO3, AT4G26530	0.723433
ath01063:Biosynthesis of alkaloids derived from shikimate pathway	5	0.666667	0.492954	SDH2-3, PAL4, AT3G04050, SS3, AT4G26530	0.830236
ath00380:Tryptophan metabolism	2	0.266667	0.53247	YUC5, CYP79B2	0.84752
ath04070:Phosphatidylinositol signaling system	2	0.266667	0.542314	ATPIP5K1, PIPK11	0.840657
ath00562:Inositol phosphate metabolism	2	0.266667	0.542314	ATPIP5K1, PIPK11	0.840657
ath00051:Fructose and mannose metabolism	2	0.266667	0.614089	GMD1, AT4G26530	0.881281
ath00620:Pyruvate metabolism	2	0.266667	0.748698	AT3G04050, MLS	0.947688
ath04144:Endocytosis	2	0.266667	0.748698	ATPIP5K1, PIPK11	0.947688
ath00710:Carbon fixation in photosynthetic organisms	2	0.266667	0.797484	AT3G04050, AT4G26530	0.961738
ath00010:Glycolysis / Gluconeogenesis	2	0.266667	0.840453	AT3G04050, AT4G26530	0.972522
ath01066:Biosynthesis of alkaloids derived from terpenoid and polyketide	3	0.4	0.84297	SDH2-3, AT3G04050, AT4G26530	0.969207
ath01065:Biosynthesis of alkaloids derived from histidine and purine	3	0.4	0.865457	SDH2-3, AT3G04050, AT4G26530	0.973377
S2B Table . Down-regulated functional pathway related genes analysed by DAVID in pad2.1
Term	Count	%	PValue	Genes	Benjamini FDR
ath00945:Stilbenoid, diarylheptanoid and gingerol biosynthesis	5	0.361533	0.0266752	CYP71A20, CYP71B36, CYP71B23, CYP71B13, CYP81F2	0.669958
ath00903:Limonene and pinene degradation	5	0.361533	0.0308122	CYP71A20, CYP71B36, CYP71B23, CYP71B13, CYP81F2	0.473543
ath00196:Photosynthesis	3	0.21692	0.0423496	LHCB2.3, LHCB2.1, LHCB2.2	0.446443
ath04712:Circadian rhythm	3	0.21692	0.0901545	APRR9, LHY, CCA1	0.62032
ath00900:Terpenoid backbone biosynthesis	3	0.21692	0.16003	SPS1, SPS2, AT5G58770	0.760689
ath00940:Phenylpropanoid biosynthesis	4	0.289226	0.272917	AT5G64100, UGT72E1, ATCAD4, AT5G64120	0.886719
ath00053:Ascorbate and aldarate metabolism	2	0.144613	0.423343	VTC2, APX2	0.96022
ath00500:Starch and sucrose metabolism	3	0.21692	0.460037	AT3G07850, SUS4, AT4G10260	0.957502
ath00970:Aminoacyl-tRNA biosynthesis	2	0.144613	0.567175	NS1, AT1G17960	0.977961
ath00195:Photosynthesis	2	0.144613	0.72958	PSAB, PSAJ	0.995308
ath00360:Phenylalanine metabolism	2	0.144613	0.761956	AT5G64100, AT5G64120	0.995251
ath00680:Methane metabolism	2	0.144613	0.76626	AT5G64100, AT5G64120	0.993031
ath00010:Glycolysis / Gluconeogenesis	2	0.144613	0.786667	AT5G01320, AT4G33070	0.992345
ath01061:Biosynthesis of phenylpropanoids	3	0.21692	0.940453	AT5G64100, ATCAD4, AT5G64120	0.999742
ath00061:Fatty acid biosynthesis	1	0.0723066	1	AT3G02620	1
ath04070:Phosphatidylinositol signaling system	1	0.0723066	1	AT4G26770	1
ath01066:Biosynthesis of alkaloids derived from terpenoid and polyketide	1	0.0723066	1	LAS1	1
ath00430:Taurine and hypotaurine metabolism	1	0.0723066	1	GAD5	1
ath04144:Endocytosis	1	0.0723066	1	MTHSC70-2	1
ath00520:Amino sugar and nucleotide sugar metabolism	1	0.0723066	1	AT4G10260	1
ath01070:Biosynthesis of plant hormones	1	0.0723066	1	ACO1	1
ath03010:Ribosome	1	0.0723066	1	AT5G09500	1
ath00190:Oxidative phosphorylation	1	0.0723066	1	AHA9	1
ath04130:SNARE interactions in vesicular transport	1	0.0723066	1	SYP72	1
ath01040:Biosynthesis of unsaturated fatty acids	1	0.0723066	1	AT3G02620	1
ath03040:Spliceosome	1	0.0723066	1	MTHSC70-2	1
ath00904:Diterpenoid biosynthesis	1	0.0723066	1	GA3OX1	1
ath00270:Cysteine and methionine metabolism	1	0.0723066	1	ACO1	1
ath00480:Glutathione metabolism	1	0.0723066	1	APX2	1
