# Supplementary material for: Transcriptomic Profiling of Arabidopsis thaliana Mutant pad2.1 in Response to Combined Cold and Osmotic Stress
Source: PLoS One. 2015 Mar 30;10(3):e0122690. doi: 10.1371/journal.pone.0122690 (PMC4379064; doi:10.1371/journal.pone.0122690)
Supplement: S3 Table — (XLSX) [file pone.0122690.s007.xlsx]

## Sheet: Sheet1
S3A Table. Gene ontology annotation analysis of the up-regulated genes in pad2.1 (BP-Biological process, CC-Cellular component, MF-Molecular function)
Category	Term	Count	PValue	Genes	Benjamini FDR
GOTERM_BP_ALL	GO:0019748~secondary metabolic process	31	5.16115e-06	LDOX, GA2, AT1G09500, CYP707A3, TGG2, ATGSTU4, TGG1, CYP705A5, ATTPS03, ATGSTU2, ELI3-2, DFR, CYP79B2, SS3, CYP79F1, GSTF5, AT3G51450, AAO3, TT10, KCS2, AT1G09510, THAS1, AT4G12030, AT5MAT, PAL4, AT4G14090, ATGSTF12, MRN1, CYP708A2, AT5G41040, AT1G43620	0.0049
GOTERM_BP_ALL	GO:0009719~response to endogenous stimulus	53	1.11466e-05	MYB49, LDOX, AT5G59220, MYB121, GA2, AT1G74670, AT1G48690, ERS2, RGL2, GASA3, LTI65, CBF4, AT2G45900, AMY1, AT5G19880, AT4G12030, ESR1, CP1, EXO, AT1G64380, BRU6, CRA1, RAB18, PDF1.2, AHP6, ATMYB41, BRX, JAR1, AFP1, ATPRB1, EM1, IAA32, MYB63, ATERF6, AT1G71520, ETR1, AT5G61890, AT2G47770, AT3G53250, OBP2, AIR1, MYB76, TTL3, ALL1, LEP, LRP1, ATMYB102, ATDI21, PUCHI, FUS3, PLT1, PLT2, MIR159A	0.0052
GOTERM_BP_ALL	GO:0009725~response to hormone stimulus	49	3.20594e-05	MYB49, AT5G59220, MYB121, GA2, AT1G74670, AT1G48690, ERS2, RGL2, GASA3, CBF4, LTI65, AT2G45900, AMY1, AT5G19880, ESR1, EXO, CP1, AT1G64380, BRU6, CRA1, RAB18, PDF1.2, AHP6, ATMYB41, BRX, JAR1, AFP1, ATPRB1, EM1, IAA32, ATERF6, AT1G71520, ETR1, AT5G61890, AT2G47770, AT3G53250, AIR1, MYB76, TTL3, ALL1, LEP, LRP1, ATMYB102, ATDI21, PUCHI, FUS3, PLT1, MIR159A, PLT2	0.01
GOTERM_BP_ALL	GO:0010033~response to organic substance	57	0.000119707	MYB49, LDOX, MYB121, AT5G59220, GA2, AT1G74670, AT1G48690, ERS2, RGL2, NHL25, GASA3, LTI65, CBF4, AT2G45900, GPT2, AMY1, AT5G19880, AT4G12030, ESR1, CP1, EXO, AT1G64380, BRU6, CRA1, RAB18, PDF1.2, AHP6, ATMYB41, BRX, JAR1, AFP1, ATPRB1, EM1, IAA32, MYB63, ATERF6, AT1G71520, ETR1, AT5G61890, AT2G47770, AT3G53250, OBP2, AIR1, MYB76, TTL3, ALL1, LEP, LRP1, ATMYB102, LURP1, ATDI21, PUCHI, POP2, FUS3,…	0.0278
GOTERM_BP_ALL	GO:0048856~anatomical structure development	57	0.00191903	PEI1, ATEXPA8, AT3G15670, CYP705A5, RGL2, SDD1, MYB117, SPT, BBM, ATEXPB4, UNE9, ATEXPA10, AT2G42560, ATEXPA11, ATNRT2:1, ATECP63, ESR1, ACS2, SPL15, AT4G36600, FAS2, AHP6, ATGRF7, ATMYB41, AT3G17520, ATGRF5, BRX, ATMYB5, AT5G44310, ILR2, EM1, IAA32, AT1G52690, AT4G21020, AT1G32560, LBD18, SCD1, TCP4, MES17, GSO2, AIR1, THAS1, AT3G53040, AT5G06760, AGL12, LRP1, CYP708A2, CRC, PUCHI, POP2, CO, FUS…	0.3036
GOTERM_BP_ALL	GO:0080003~thalianol metabolic process	3	0.00242034	CYP708A2, THAS1, CYP705A5	0.3164
GOTERM_BP_ALL	GO:0006629~lipid metabolic process	37	0.00316446	ORP4C, JAR1, GA2, CYP707A3, AT4G16230, AT1G77730, PLA2-ALPHA, CYP705A5, AT3G50400, PIPK11, ATTPS03, AT1G59406, HTH, AT2G40250, AT5G55340, AAO3, AT4G26790, AT4G01130, KCS2, ADS1, THAS1, AT2G24560, AT2G37700, ATPIP5K1, FAR8, AT1G58725, SDP1-LIKE, AT3G44830, CYP708A2, MRN1, GLIP6, AT4G16820, AT5G55330, AT1G71691, AT1G43620, AT3G14360, AT5G41040	0.3472
GOTERM_BP_ALL	GO:0032502~developmental process	71	0.00318987	PEI1, ATEXPA8, BME3, AT3G50210, AT3G15670, CYP705A5, RGL2, SDD1, HTH, MYB117, SPT, ANAC005, BBM, ATEXPB4, UNE9, ATEXPA10, ATEXPA11, AT2G42560, ATNRT2:1, ATECP63, ESR1, FAR8, ACS2, SPL15, AT4G17280, AT4G36600, FAS2, AHP6, ATGRF7, ATMYB41, ANAC015, ATGRF5, AT3G17520, AT1G43620, ATMYB5, BRX, AT5G44310, JAR1, ILR2, ANAC067, EM1, IAA32, AT1G52690, ULT2, AT4G21020, AT1G32560, LBD18, SCD1, TCP4, MES17, …	0.3135
GOTERM_BP_ALL	GO:0042221~response to chemical stimulus	77	0.00328755	MYB49, LDOX, MYB121, AT5G59220, ATACA2, GA2, AT5G05340, CYP707A3, AT3G05640, AT1G74670, AT1G48690, ERS2, RGL2, NHL25, GASA3, LTI65, CBF4, AT1G49570, AT2G45900, GPT2, AT3G29320, AMY1, TT10, ATNRT2:1, AT5G19880, AT4G12030, ESR1, CP1, EXO, AT1G64380, BRU6, CRA1, PDF1.2, RAB18, AHP6, ATMYB41, AT2G04090, BRX, JAR1, AT4G30170, AFP1, ATPRB1, ILR2, EM1, IAA32, PHS2, MYB63, ATERF6, AT1G12950, AT1G71520, E…	0.2915
GOTERM_BP_ALL	GO:0007275~multicellular organismal development	66	0.00340685	PEI1, BME3, AT3G15670, CYP705A5, RGL2, SDD1, HTH, MYB117, SPT, ANAC005, BBM, UNE9, AT2G42560, ATNRT2:1, ATECP63, ESR1, FAR8, ACS2, SPL15, AT4G17280, AT4G36600, FAS2, AHP6, ATGRF7, ATMYB41, ANAC015, ATGRF5, AT3G17520, AT1G43620, ATMYB5, BRX, AT5G44310, JAR1, ILR2, EM1, ANAC067, IAA32, AT1G52690, ULT2, AT4G21020, AT1G32560, LBD18, SCD1, TCP4, MES17, GSO2, AIR1, THAS1, ZFP1, TTL3, AT3G53040, AT5G067…	0.2749
GOTERM_BP_ALL	GO:0009737~response to abscisic acid stimulus	18	0.00368314	MYB49, AMY1, AT5G59220, MYB121, AFP1, EM1, RGL2, CRA1, RAB18, ETR1, ATMYB102, ATDI21, LTI65, AT2G47770, CBF4, ATMYB41, BRX, MIR159A	0.2709
GOTERM_BP_ALL	GO:0055114~oxidation reduction	51	0.00390031	AT1G73340, LDOX, AT5G39410, AT5G05340, CYP707A3, AT3G51680, AT3G50210, CYP705A5, ELI3-2, DFR, ATARD3, AT2G37770, CYP79B2, CYP79F1, AT1G49570, AAO3, UNE9, TT10, AT5G19880, ADS1, FAR8, CYP71A28, CYP705A30, CYP76C1, CYP76C2, CYP78A8, CYP76C3, CYP77A9, AT1G31690, FRO4, FRO5, AT4G30170, CYP71A16, CYP71A14, AT2G47130, FMO1, AT2G29150, AT3G63510, AT5G62420, SDH2-3, AT2G29310, GPDHC1, PAP26, AT2G37700, A…	0.2642
GOTERM_BP_ALL	GO:0010683~tricyclic triterpenoid metabolic process	3	0.00474865	CYP708A2, THAS1, CYP705A5	0.2917
GOTERM_BP_ALL	GO:0006722~triterpenoid metabolic process	4	0.00675725	MRN1, CYP708A2, THAS1, CYP705A5	0.3663
GOTERM_BP_ALL	GO:0032501~multicellular organismal process	67	0.00740153	PEI1, BME3, AT3G15670, CYP705A5, RGL2, SDD1, HTH, MYB117, SPT, ANAC005, BBM, UNE9, AT2G42560, ATNRT2:1, ATECP63, ESR1, FAR8, ACS2, SPL15, AT4G17280, AT4G36600, FAS2, AHP6, ATGRF7, ATMYB41, ANAC015, ATGRF5, AT3G17520, AT1G43620, ATMYB5, BRX, AT5G44310, JAR1, ILR2, EM1, ANAC067, IAA32, AT1G52690, ULT2, AT4G21020, AT1G32560, LBD18, SCD1, TCP4, MES17, GSO2, AIR1, THAS1, ZFP1, TTL3, AT3G53040, AT5G067…	0.3728
GOTERM_BP_ALL	GO:0042547~cell wall modification during multidimensional cell growth	5	0.00794729	ATEXPA10, ATEXPA11, ATEXPA8, PMR6, ATEXPB4	0.3749
GOTERM_BP_ALL	GO:0009698~phenylpropanoid metabolic process	12	0.00850464	DFR, TT10, KCS2, LDOX, AT1G09510, AT1G09500, AT5MAT, PAL4, AT4G14090, AT5G41040, AT1G43620, ELI3-2	0.377
GOTERM_BP_ALL	GO:0009825~multidimensional cell growth	6	0.00993168	SCD1, ATEXPA10, ATEXPA11, ATEXPA8, PMR6, ATEXPB4	0.4069
GOTERM_BP_ALL	GO:0005975~carbohydrate metabolic process	41	0.0109994	GMD1, AT5G20870, TGG2, XTR3, PYK10, AT1G80160, TGG1, PHS2, AT5G20950, AT4G26530, AT5G57530, ATCSLG2, AT3G19620, BG3, AT2G43590, AT3G04050, CYP79F1, AT4G38030, AT3G29320, AMY1, BGLU44, DPE1, DPE2, AT1G79500, GPDHC1, FUT13, AT4G12030, AT3G01260, BAM5, AT5G10100, AT3G13560, BGLU24, BGLU27, QQS, AT2G43870, AT2G43580, SEX4, AT3G61490, MLS, AT1G43620, ATGSL09	0.4221
GOTERM_BP_ALL	GO:0044264~cellular polysaccharide metabolic process	11	0.0134865	ATCSLG2, DPE1, AT1G79500, DPE2, FUT13, QQS, BAM5, SEX4, XTR3, AT5G57530, ATGSL09	0.4561
GOTERM_BP_ALL	GO:0032870~cellular response to hormone stimulus	22	0.0134948	GA2, AFP1, TTL3, ESR1, IAA32, AT1G74670, AT1G64380, ERS2, ALL1, RGL2, ATERF6, LEP, AT1G71520, ETR1, AT5G61890, AHP6, PUCHI, LTI65, CBF4, PLT1, BRX, PLT2	0.4411
GOTERM_BP_ALL	GO:0009755~hormone-mediated signaling	22	0.0134948	GA2, AFP1, TTL3, ESR1, IAA32, AT1G74670, AT1G64380, ERS2, ALL1, RGL2, ATERF6, LEP, AT1G71520, ETR1, AT5G61890, AHP6, PUCHI, LTI65, CBF4, PLT1, BRX, PLT2	0.4411
GOTERM_BP_ALL	GO:0048731~system development	30	0.0137258	ILR2, CYP705A5, SDD1, LBD18, SPT, MYB117, BBM, SCD1, TCP4, ATNRT2:1, MES17, GSO2, AIR1, THAS1, ESR1, AGL12, FAS2, LRP1, CRC, CYP708A2, AHP6, PUCHI, ATGRF7, POP2, ATGRF5, BRX, PLT1, ATMYB5, PLT2, MYB105	0.4322
GOTERM_BP_ALL	GO:0016042~lipid catabolic process	13	0.0152769	AT4G01130, AT2G24560, CYP707A3, AT4G16230, PLA2-ALPHA, AT1G58725, SDP1-LIKE, AT3G50400, AT1G59406, GLIP6, AT1G71691, AT2G40250, AT4G26790	0.4535
GOTERM_BP_ALL	GO:0005982~starch metabolic process	5	0.015735	DPE1, DPE2, QQS, BAM5, SEX4	0.4499
GOTERM_BP_ALL	GO:0042545~cell wall modification	10	0.0159011	ATEXPA10, ATEXPA11, ATEXPA8, AT5G51500, ETR1, PMR6, AT5G27870, CYP79B2, AT4G02320, ATEXPB4	0.4405
GOTERM_BP_ALL	GO:0045449~regulation of transcription	75	0.0160123	MYB49, PEI1, PCL1, MYB121, AT3G49950, BME3, PIL2, RGL2, AT3G28857, NIMIN1, AT1G26590, AT1G68920, MYB117, SPT, CBF4, WRKY43, ANAC005, BBM, AT2G40350, AT5G59570, BZIP61, ESR1, NF-YC5, SPL15, AT4G33280, AT1G64380, AT4G38000, AT1G08290, ATGRF7, ANAC015, ATMYB41, ATGRF5, MYB90, ATMYB5, AT1G66470, AT5G46915, ATMYB79, AT4G31615, ANAC067, IAA32, MYB63, ULT2, NF-YB2, ATERF6, AT1G71520, ETR1, AT5G61890, AT…	0.4306
GOTERM_BP_ALL	GO:0009723~response to ethylene stimulus	15	0.0161811	AT5G19880, ATPRB1, ESR1, AT1G64380, ERS2, RGL2, LEP, ATERF6, AT1G71520, PDF1.2, ETR1, AT5G61890, PUCHI, PLT1, PLT2	0.4224
GOTERM_BP_ALL	GO:0042445~hormone metabolic process	7	0.0171774	ETR1, MES17, YUC5, ILR2, CYP79B2, IPT5, AAO3	0.4304
GOTERM_BP_ALL	GO:0009791~post-embryonic development	36	0.0207731	PEI1, JAR1, BME3, ILR2, EM1, AT3G15670, IAA32, AT1G52690, AT4G21020, RGL2, AT1G32560, SDD1, SPT, SCD1, AT2G42560, TCP4, ATNRT2:1, AIR1, ATECP63, ESR1, ZFP1, SPL15, AT3G53040, AT5G06760, AT4G36600, AGL12, CRC, PUCHI, CO, FUS3, AT3G17520, AT1G43620, ATMYB5, BRX, AT5G44310, WRKY35	0.4827
GOTERM_BP_ALL	GO:0019219~regulation of nucleobase, nucleoside, nucleotide and nucleic acid metabolic process	75	0.0212873	MYB49, PEI1, PCL1, MYB121, AT3G49950, BME3, PIL2, RGL2, AT3G28857, NIMIN1, AT1G26590, AT1G68920, MYB117, SPT, CBF4, WRKY43, ANAC005, BBM, AT2G40350, AT5G59570, BZIP61, ESR1, NF-YC5, SPL15, AT4G33280, AT1G64380, AT4G38000, AT1G08290, ATGRF7, ANAC015, ATMYB41, ATGRF5, MYB90, ATMYB5, AT1G66470, AT5G46915, ATMYB79, AT4G31615, ANAC067, IAA32, MYB63, ULT2, NF-YB2, ATERF6, AT1G71520, ETR1, AT5G61890, AT…	0.48
GOTERM_BP_ALL	GO:0009739~response to gibberellin stimulus	9	0.0213629	LEP, AMY1, GA2, GASA3, ETR1, CP1, AT1G74670, AT2G45900, RGL2	0.4704
GOTERM_BP_ALL	GO:0010817~regulation of hormone levels	9	0.0213629	AT2G17500, ETR1, MES17, YUC5, ILR2, CYP79B2, AT1G20925, IPT5, AAO3	0.4704
GOTERM_BP_ALL	GO:0048513~organ development	29	0.0223713	ILR2, CYP705A5, SDD1, LBD18, SPT, MYB117, BBM, SCD1, TCP4, ATNRT2:1, MES17, GSO2, AIR1, THAS1, ESR1, AGL12, FAS2, LRP1, CRC, CYP708A2, AHP6, PUCHI, ATGRF7, ATGRF5, PLT1, BRX, ATMYB5, PLT2, MYB105	0.4758
GOTERM_BP_ALL	GO:0006721~terpenoid metabolic process	8	0.0226718	GA2, MRN1, CYP708A2, THAS1, CYP707A3, CYP705A5, AAO3, ATTPS03	0.4703
GOTERM_BP_ALL	GO:0006350~transcription	51	0.0233282	PEI1, AT3G49950, BME3, PIL2, RGL2, SPT, AT1G68920, CBF4, WRKY43, ANAC005, BBM, AT2G40350, AT5G59230, ESR1, NF-YC5, AT4G33280, SPL15, AT1G64380, AT4G38000, MYB90, AT1G66470, ATMYB5, AT4G31615, IAA32, ULT2, NF-YB2, ATERF6, AT1G71520, AT5G61890, AT1G27660, AT4G36710, AT4G16430, TCP4, OBP2, AT5G46830, AT3G50650, HB-7, AT5G18450, AT5G52510, LEP, AGL12, SOM, AT1G21340, CRC, PUCHI, CO, FUS3, AGL15, PLT1…	0.4702
GOTERM_BP_ALL	GO:0051171~regulation of nitrogen compound metabolic process	75	0.023722	MYB49, PEI1, PCL1, MYB121, AT3G49950, BME3, PIL2, RGL2, AT3G28857, NIMIN1, AT1G26590, AT1G68920, MYB117, SPT, CBF4, WRKY43, ANAC005, BBM, AT2G40350, AT5G59570, BZIP61, ESR1, NF-YC5, SPL15, AT4G33280, AT1G64380, AT4G38000, AT1G08290, ATGRF7, ANAC015, ATMYB41, ATGRF5, MYB90, ATMYB5, AT1G66470, AT5G46915, ATMYB79, AT4G31615, ANAC067, IAA32, MYB63, ULT2, NF-YB2, ATERF6, AT1G71520, ETR1, AT5G61890, AT…	0.4665
GOTERM_BP_ALL	GO:0005976~polysaccharide metabolic process	13	0.0244207	DPE1, DPE2, AT1G79500, FUT13, BAM5, XTR3, AT5G57530, ATCSLG2, QQS, AT2G43580, AT2G43590, SEX4, ATGSL09	0.4671
GOTERM_BP_ALL	GO:0009850~auxin metabolic process	5	0.0249646	MES17, YUC5, ILR2, CYP79B2, AAO3	0.4657
GOTERM_BP_ALL	GO:0009873~ethylene mediated signaling pathway	11	0.0250376	ATERF6, LEP, AT1G71520, ETR1, AT5G61890, PUCHI, ESR1, PLT1, AT1G64380, PLT2, ERS2	0.458
GOTERM_BP_ALL	GO:0010468~regulation of gene expression	79	0.0255204	MYB49, PEI1, PCL1, MYB121, AT3G49950, BME3, PIL2, RGL2, AT3G28857, NIMIN1, AT1G26590, AT1G68920, MYB117, SPT, CBF4, WRKY43, ANAC005, BBM, AT2G40350, AT5G59570, AT2G19920, BZIP61, ESR1, NF-YC5, SPL15, AT4G33280, AT1G64380, AT4G38000, AT1G08290, ATGRF7, ANAC015, ATMYB41, ATGRF5, MYB90, ATMYB5, AT1G66470, AT5G46915, ATMYB79, DRD1, AT4G31615, ANAC067, MIR166E, IAA32, MYB63, ULT2, NF-YB2, ATERF6, AT1G…	0.456
GOTERM_BP_ALL	GO:0010556~regulation of macromolecule biosynthetic process	75	0.0260574	MYB49, PEI1, PCL1, MYB121, AT3G49950, BME3, PIL2, RGL2, AT3G28857, NIMIN1, AT1G26590, AT1G68920, MYB117, SPT, CBF4, WRKY43, ANAC005, BBM, AT2G40350, AT5G59570, BZIP61, ESR1, NF-YC5, SPL15, AT4G33280, AT1G64380, AT4G38000, AT1G08290, ATGRF7, ANAC015, ATMYB41, ATGRF5, MYB90, ATMYB5, AT1G66470, AT5G46915, ATMYB79, AT4G31615, ANAC067, IAA32, MYB63, ULT2, NF-YB2, ATERF6, AT1G71520, ETR1, AT5G61890, AT…	0.4548
GOTERM_BP_ALL	GO:0048364~root development	12	0.0262214	AGL12, ATNRT2:1, LRP1, AIR1, CYP708A2, THAS1, ILR2, PUCHI, CYP705A5, PLT1, BRX, PLT2	0.449
GOTERM_BP_ALL	GO:0022622~root system development	12	0.0262214	AGL12, ATNRT2:1, LRP1, AIR1, CYP708A2, THAS1, ILR2, PUCHI, CYP705A5, PLT1, BRX, PLT2	0.449
GOTERM_BP_ALL	GO:0006073~cellular glucan metabolic process	9	0.0265509	ATCSLG2, DPE1, DPE2, QQS, BAM5, SEX4, XTR3, AT5G57530, ATGSL09	0.4454
GOTERM_BP_ALL	GO:0007165~signal transduction	47	0.0282083	JAR1, AT2G19660, GA2, AFP1, AT5G27570, AT1G77730, PIL2, IAA32, AT1G74670, ATB_BETA, AT1G13230, ERS2, RGL2, ATERF6, CLE27, NHL25, AT1G71520, ETR1, FMO1, AT5G61890, AT1G57850, AT5G22355, LTI65, AT3G27500, CBF4, AT1G33610, AT1G57670, AT5G45200, CIPK19, CIPK18, AT3G24982, ESR1, TTL3, AT2G37670, AT1G64380, AT5G59930, ALL1, ATRLP28, LEP, AHP6, PUCHI, CO, AT4G23515, AT2G19780, BRX, PLT1, PLT2	0.4581
GOTERM_BP_ALL	GO:0009718~anthocyanin biosynthetic process	3	0.0317721	DFR, LDOX, AT5MAT	0.4913
GOTERM_BP_ALL	GO:0051241~negative regulation of multicellular organismal process	3	0.0317721	SOM, SPT, RGL2	0.4913
GOTERM_BP_ALL	GO:0010187~negative regulation of seed germination	3	0.0317721	SOM, SPT, RGL2	0.4913
GOTERM_BP_ALL	GO:0006575~cellular amino acid derivative metabolic process	15	0.0317997	LDOX, KCS2, TT10, AT1G09510, AT1G09500, AT5MAT, PAL4, ACS2, AT4G14090, ELI3-2, DFR, CYP79B2, POP2, AT1G43620, AT5G41040	0.4841
GOTERM_BP_ALL	GO:0009790~embryonic development	20	0.0320192	PEI1, TCP4, AT2G42560, GSO2, ATECP63, ESR1, AT3G15670, EM1, IAA32, AT1G52690, AT4G21020, AT3G53040, AT5G06760, AT4G36600, AT1G32560, ATDI21, AT3G17520, FUS3, AT5G44310, WRKY35	0.4791
GOTERM_BP_ALL	GO:0009889~regulation of biosynthetic process	75	0.034143	MYB49, PEI1, PCL1, MYB121, AT3G49950, BME3, PIL2, RGL2, AT3G28857, NIMIN1, AT1G26590, AT1G68920, MYB117, SPT, CBF4, WRKY43, ANAC005, BBM, AT2G40350, AT5G59570, BZIP61, ESR1, NF-YC5, SPL15, AT4G33280, AT1G64380, AT4G38000, AT1G08290, ATGRF7, ANAC015, ATMYB41, ATGRF5, MYB90, ATMYB5, AT1G66470, AT5G46915, ATMYB79, AT4G31615, ANAC067, IAA32, MYB63, ULT2, NF-YB2, ATERF6, AT1G71520, ETR1, AT5G61890, AT…	0.4943
GOTERM_BP_ALL	GO:0031326~regulation of cellular biosynthetic process	75	0.034143	MYB49, PEI1, PCL1, MYB121, AT3G49950, BME3, PIL2, RGL2, AT3G28857, NIMIN1, AT1G26590, AT1G68920, MYB117, SPT, CBF4, WRKY43, ANAC005, BBM, AT2G40350, AT5G59570, BZIP61, ESR1, NF-YC5, SPL15, AT4G33280, AT1G64380, AT4G38000, AT1G08290, ATGRF7, ANAC015, ATMYB41, ATGRF5, MYB90, ATMYB5, AT1G66470, AT5G46915, ATMYB79, AT4G31615, ANAC067, IAA32, MYB63, ULT2, NF-YB2, ATERF6, AT1G71520, ETR1, AT5G61890, AT…	0.4943
GOTERM_BP_ALL	GO:0051716~cellular response to stimulus	39	0.0351749	JAR1, GA2, AT5G05340, AFP1, AT4G30170, PIL2, AT3G50210, SPX4, IAA32, AT1G74670, ERS2, ELI3-2, RGL2, AT1G29630, ATERF6, NHL25, AT1G71520, ETR1, FMO1, AT5G61890, CYP79B2, LTI65, CBF4, AT1G49570, AT5G19880, PAP26, ESR1, TTL3, AT2G24800, AT1G64380, ALL1, LEP, FAS2, AHP6, PUCHI, CO, BRX, PLT1, PLT2	0.4976
GOTERM_BP_ALL	GO:0009831~plant-type cell wall modification during multidimensional cell growth	4	0.0374726	ATEXPA10, ATEXPA11, ATEXPA8, ATEXPB4	0.513
GOTERM_BP_ALL	GO:0010154~fruit development	21	0.0378979	PEI1, TCP4, AT2G42560, ATECP63, ESR1, AT3G15670, EM1, IAA32, AT1G52690, AT4G21020, AT3G53040, AT5G06760, AT4G36600, AT1G32560, SPT, POP2, AT3G17520, FUS3, ATMYB5, AT5G44310, WRKY35	0.5101
GOTERM_BP_ALL	GO:0065007~biological regulation	136	0.038489	PCL1, AT3G49950, XSP1, BME3, PMR6, PIL2, ERS2, RGL2, AT3G28857, AT1G26590, AT1G57850, AT5G22355, SPT, AT1G68920, LTI65, CBF4, WRKY43, BBM, AT5G45200, AT5G59570, ATEXPA10, AT3G59570, ATEXPA11, AT2G17500, BZIP61, AT2G37670, SPL15, AT4G33280, AT1G64380, AT1G08290, FHL, ATGRF7, AT2G19780, ATGRF5, AT1G20925, MYB90, ATMYB5, BRX, AT1G66470, AT5G46915, DRD1, ATMYB79, AT4G31615, ILR2, AT1G77730, IAA32, UL…	0.5089
GOTERM_BP_ALL	GO:0009793~embryonic development ending in seed dormancy	18	0.040231	PEI1, TCP4, AT2G42560, ATECP63, ESR1, AT3G15670, EM1, IAA32, AT1G52690, AT4G21020, AT3G53040, AT5G06760, AT4G36600, AT1G32560, AT3G17520, FUS3, AT5G44310, WRKY35	0.518
GOTERM_BP_ALL	GO:0042743~hydrogen peroxide metabolic process	7	0.0408763	AT5G19880, ETR1, AT4G30170, PAP26, AT5G05340, AT1G49570, AT2G24800	0.5171
GOTERM_BP_ALL	GO:0010029~regulation of seed germination	4	0.0452865	LEP, SOM, SPT, RGL2	0.5479
GOTERM_BP_ALL	GO:0006725~cellular aromatic compound metabolic process	17	0.0459576	TT10, LDOX, KCS2, MES17, AT1G09510, AT1G09500, AT5MAT, PAL4, AT4G14090, ALL1, ELI3-2, DFR, ETR1, CYP79B2, AT1G43620, AT5G41040, IPT5	0.5468
GOTERM_BP_ALL	GO:0000160~two-component signal transduction system (phosphorelay)	12	0.0503166	ATERF6, LEP, AT1G71520, ETR1, AT5G61890, AHP6, PUCHI, ESR1, PLT1, AT1G64380, PLT2, ERS2	0.5739
GOTERM_BP_ALL	GO:0009861~jasmonic acid and ethylene-dependent systemic resistance	3	0.052049	JAR1, PDF1.2, ETR1	0.5803
GOTERM_BP_ALL	GO:0005983~starch catabolic process	3	0.052049	DPE1, DPE2, BAM5	0.5803
GOTERM_BP_ALL	GO:0006470~protein amino acid dephosphorylation	6	0.0530853	AT2G29380, TOPP6, AT5G66080, SEX4, ATB_BETA, AT5G02760	0.5814
GOTERM_BP_ALL	GO:0042398~cellular amino acid derivative biosynthetic process	11	0.0535909	DFR, TT10, KCS2, LDOX, AT1G09510, AT1G09500, AT5MAT, ACS2, AT5G41040, AT1G43620, ELI3-2	0.5788
GOTERM_BP_ALL	GO:0060255~regulation of macromolecule metabolic process	79	0.0553729	MYB49, PEI1, PCL1, MYB121, AT3G49950, BME3, PIL2, RGL2, AT3G28857, NIMIN1, AT1G26590, AT1G68920, MYB117, SPT, CBF4, WRKY43, ANAC005, BBM, AT2G40350, AT5G59570, AT2G19920, BZIP61, ESR1, NF-YC5, SPL15, AT4G33280, AT1G64380, AT4G38000, AT1G08290, ATGRF7, ANAC015, ATMYB41, ATGRF5, MYB90, ATMYB5, AT1G66470, AT5G46915, ATMYB79, DRD1, AT4G31615, ANAC067, MIR166E, IAA32, MYB63, ULT2, NF-YB2, ATERF6, AT1G…	0.5851
GOTERM_BP_ALL	GO:0009639~response to red or far red light	10	0.0567977	JAR1, FRS9, CYP707A3, SPT, ZFP1, PIL2, FHL, CP1, ATGRF7, CO	0.5887
GOTERM_BP_ALL	GO:0009814~defense response, incompatible interaction	7	0.0580138	NHL25, JAR1, PDF1.2, ETR1, PMR6, FMO1, PR1	0.5908
GOTERM_BP_ALL	GO:0048527~lateral root development	5	0.0582049	ATNRT2:1, AIR1, ILR2, PUCHI, BRX	0.5863
GOTERM_BP_ALL	GO:0034754~cellular hormone metabolic process	4	0.0583838	ETR1, MES17, CYP79B2, IPT5	0.5818
GOTERM_BP_ALL	GO:0009625~response to insect	3	0.0595976	OBP2, PDF1.2, ETR1	0.584
GOTERM_BP_ALL	GO:0046283~anthocyanin metabolic process	3	0.0595976	DFR, LDOX, AT5MAT	0.584
GOTERM_BP_ALL	GO:0009611~response to wounding	9	0.061618	KCS2, LDOX, JAR1, OBP2, PDF1.2, ETR1, ATMYB102, AT4G12030, ATTPS03	0.5911
GOTERM_BP_ALL	GO:0009740~gibberellic acid mediated signaling	4	0.0631036	LEP, GA2, AT1G74670, RGL2	0.5946
GOTERM_BP_ALL	GO:0010476~gibberellin-mediated signaling	4	0.0631036	LEP, GA2, AT1G74670, RGL2	0.5946
GOTERM_BP_ALL	GO:0044247~cellular polysaccharide catabolic process	3	0.0674944	DPE1, DPE2, BAM5	0.6148
GOTERM_BP_ALL	GO:0044262~cellular carbohydrate metabolic process	22	0.0682163	GMD1, DPE1, AT1G79500, DPE2, GPDHC1, FUT13, AT4G12030, TGG2, AT3G01260, BAM5, AT5G10100, XTR3, TGG1, AT5G57530, AT4G26530, ATCSLG2, QQS, AT3G04050, SEX4, CYP79F1, MLS, ATGSL09	0.6136
GOTERM_BP_ALL	GO:0080090~regulation of primary metabolic process	75	0.068602	MYB49, PEI1, PCL1, MYB121, AT3G49950, BME3, PIL2, RGL2, AT3G28857, NIMIN1, AT1G26590, AT1G68920, MYB117, SPT, CBF4, WRKY43, ANAC005, BBM, AT2G40350, AT5G59570, BZIP61, ESR1, NF-YC5, SPL15, AT4G33280, AT1G64380, AT4G38000, AT1G08290, ATGRF7, ANAC015, ATMYB41, ATGRF5, MYB90, ATMYB5, AT1G66470, AT5G46915, ATMYB79, AT4G31615, ANAC067, IAA32, MYB63, ULT2, NF-YB2, ATERF6, AT1G71520, ETR1, AT5G61890, AT…	0.6105
GOTERM_BP_ALL	GO:0044042~glucan metabolic process	9	0.0697535	ATCSLG2, DPE1, DPE2, QQS, BAM5, SEX4, XTR3, AT5G57530, ATGSL09	0.6117
GOTERM_BP_ALL	GO:0031323~regulation of cellular metabolic process	75	0.0712846	MYB49, PEI1, PCL1, MYB121, AT3G49950, BME3, PIL2, RGL2, AT3G28857, NIMIN1, AT1G26590, AT1G68920, MYB117, SPT, CBF4, WRKY43, ANAC005, BBM, AT2G40350, AT5G59570, BZIP61, ESR1, NF-YC5, SPL15, AT4G33280, AT1G64380, AT4G38000, AT1G08290, ATGRF7, ANAC015, ATMYB41, ATGRF5, MYB90, ATMYB5, AT1G66470, AT5G46915, ATMYB79, AT4G31615, ANAC067, IAA32, MYB63, ULT2, NF-YB2, ATERF6, AT1G71520, ETR1, AT5G61890, AT…	0.6149
GOTERM_BP_ALL	GO:0007242~intracellular signaling cascade	31	0.0723281	AT2G19660, JAR1, GA2, AFP1, PIL2, IAA32, AT1G74670, ERS2, RGL2, ATERF6, NHL25, AT1G71520, ETR1, FMO1, AT5G61890, AT5G22355, LTI65, AT3G27500, CBF4, TTL3, ESR1, AT1G64380, AT5G59930, ALL1, LEP, AHP6, PUCHI, CO, BRX, PLT1, PLT2	0.6155
GOTERM_BP_ALL	GO:0048316~seed development	19	0.0741107	PEI1, TCP4, AT2G42560, ATECP63, ESR1, AT3G15670, EM1, IAA32, AT1G52690, AT4G21020, AT3G53040, AT5G06760, AT4G36600, AT1G32560, AT3G17520, FUS3, ATMYB5, AT5G44310, WRKY35	0.6198
GOTERM_BP_ALL	GO:0048528~post-embryonic root development	5	0.0766979	ATNRT2:1, AIR1, ILR2, PUCHI, BRX	0.6281
GOTERM_BP_ALL	GO:0009828~plant-type cell wall loosening	4	0.0782714	ATEXPA10, ATEXPA11, ATEXPA8, ATEXPB4	0.6311
GOTERM_BP_ALL	GO:0009753~response to jasmonic acid stimulus	9	0.0808059	LDOX, JAR1, OBP2, PDF1.2, ATPRB1, AT4G12030, MYB76, MYB63, RGL2	0.6385
GOTERM_BP_ALL	GO:0050794~regulation of cellular process	112	0.0825637	PCL1, AT3G49950, BME3, PIL2, ERS2, RGL2, AT3G28857, AT1G26590, AT1G57850, AT5G22355, AT1G68920, SPT, LTI65, CBF4, WRKY43, BBM, AT5G45200, AT5G59570, AT3G59570, BZIP61, AT2G37670, SPL15, AT4G33280, AT1G64380, AT1G08290, ATGRF7, AT2G19780, ATGRF5, MYB90, ATMYB5, BRX, AT1G66470, AT5G46915, ATMYB79, AT4G31615, AT1G77730, IAA32, ULT2, ATERF6, CLE27, AT1G71520, ETR1, AT1G27660, AT3G27500, AT4G36710, AT…	0.6421
GOTERM_BP_ALL	GO:0006720~isoprenoid metabolic process	8	0.0914268	GA2, MRN1, CYP708A2, THAS1, CYP707A3, CYP705A5, AAO3, ATTPS03	0.6766
GOTERM_BP_ALL	GO:0019438~aromatic compound biosynthetic process	11	0.0916874	DFR, TT10, KCS2, LDOX, AT1G09510, AT1G09500, AT5MAT, CYP79B2, AT5G41040, AT1G43620, ELI3-2	0.6732
GOTERM_BP_ALL	GO:0006800~oxygen and reactive oxygen species metabolic process	7	0.093791	AT5G19880, ETR1, AT4G30170, PAP26, AT5G05340, AT1G49570, AT2G24800	0.6774
GOTERM_BP_ALL	GO:0016311~dephosphorylation	6	0.0938356	AT2G29380, TOPP6, AT5G66080, SEX4, ATB_BETA, AT5G02760	0.6732
GOTERM_BP_ALL	GO:0070301~cellular response to hydrogen peroxide	6	0.0974884	AT5G19880, AT4G30170, PAP26, AT5G05340, AT1G49570, AT2G24800	0.6835
GOTERM_BP_ALL	GO:0042744~hydrogen peroxide catabolic process	6	0.0974884	AT5G19880, AT4G30170, PAP26, AT5G05340, AT1G49570, AT2G24800	0.6835
GOTERM_BP_ALL	GO:0045087~innate immune response	13	0.0984148	JAR1, PMR6, GR-RBP8, ELI3-2, NHL25, PDF1.2, ETR1, FMO1, PR1, AT1G57850, AT4G23515, AT1G57670, AT5G45200	0.6828
GOTERM_BP_ALL	GO:0007389~pattern specification process	7	0.100155	CRC, MYB117, TTL3, ESR1, PLT1, PLT2, MYB105	0.6852
GOTERM_BP_ALL	GO:0042446~hormone biosynthetic process	4	0.10665	YUC5, CYP79B2, IPT5, AAO3	0.7051
GOTERM_BP_ALL	GO:0048608~reproductive structure development	28	0.107454	PEI1, EM1, AT3G15670, IAA32, AT1G52690, AT4G21020, RGL2, AT1G32560, SPT, AT2G42560, TCP4, ATECP63, ESR1, ACS2, SPL15, AT3G53040, AT5G06760, AT4G36600, AGL12, CRC, PUCHI, POP2, CO, FUS3, AT3G17520, ATMYB5, AT5G44310, WRKY35	0.7038
GOTERM_BP_ALL	GO:0009733~response to auxin stimulus	15	0.107504	JAR1, AIR1, TTL3, ESR1, MYB76, IAA32, AT1G48690, BRU6, LRP1, ETR1, AT3G53250, FUS3, PLT1, BRX, PLT2	0.6999
GOTERM_BP_ALL	GO:0019222~regulation of metabolic process	79	0.108063	MYB49, PEI1, PCL1, MYB121, AT3G49950, BME3, PIL2, RGL2, AT3G28857, NIMIN1, AT1G26590, AT1G68920, MYB117, SPT, CBF4, WRKY43, ANAC005, BBM, AT2G40350, AT5G59570, AT2G19920, BZIP61, ESR1, NF-YC5, SPL15, AT4G33280, AT1G64380, AT4G38000, AT1G08290, ATGRF7, ANAC015, ATMYB41, ATGRF5, MYB90, ATMYB5, AT1G66470, AT5G46915, ATMYB79, DRD1, AT4G31615, ANAC067, MIR166E, IAA32, MYB63, ULT2, NF-YB2, ATERF6, AT1G…	0.6979
GOTERM_BP_ALL	GO:0050896~response to stimulus	124	0.108878	AT1G64107, LDOX, PMR6, FRS9, CYP707A3, PIL2, AT3G50210, ERS2, RGL2, AT1G57850, SPT, LTI65, CBF4, AT1G49570, AT2G45900, GPT2, AT5G45200, AT3G29320, AMY1, TT10, AT5G19880, CP1, EXO, AT1G64380, CRA1, PDF1.2, RAB18, FHL, ATGRF7, AT2G04090, MYB90, BRX, MLO14, AT1G52770, ATPRB1, ILR2, EM1, IAA32, PYK10, SPX4, GR-RBP8, ATTPS03, ATERF6, AT1G12950, AT1G71520, ETR1, AT4G21830, KCS2, AIR1, PAP26, TTL3, ALL1…	0.6968
GOTERM_BP_ALL	GO:0030001~metal ion transport	12	0.111016	ZIP3, AT1G23000, AT2G37390, AT5G48290, AT5G52710, ATCNGC9, AT4G08570, AT4G12030, AT3G63380, AT5G41330, HAK5, AT5G52730	0.7003
GOTERM_BP_ALL	GO:0009056~catabolic process	46	0.111291	AT5G05340, ATL43, AT4G30170, CYP707A3, AT4G16230, TGG2, ATGSTU4, PLA2-ALPHA, AT5G40140, TGG1, AT4G29610, AT3G50400, AT4G26530, AT1G59406, ATGSTU2, AT2G43590, CYP79B2, AT3G04050, AT1G49570, GSTF5, AT2G40250, ATBCAT-1, AT4G26790, AT4G01130, TT10, SDH2-3, AT5G19880, DPE1, DPE2, GPDHC1, AT2G24560, PAP26, PAL4, BAM5, AT1G58725, SDP1-LIKE, AT2G24800, AT5G07040, AT1G65120, ATGSTF12, GLIP6, AT2G43580, PO…	0.6973
GOTERM_BP_ALL	GO:0010648~negative regulation of cell communication	4	0.112749	ETR1, MIR159A, ERS2, RGL2	0.6984
GOTERM_BP_ALL	GO:0009968~negative regulation of signal transduction	4	0.112749	ETR1, MIR159A, ERS2, RGL2	0.6984
GOTERM_BP_ALL	GO:0009851~auxin biosynthetic process	3	0.120805	YUC5, CYP79B2, AAO3	0.721
GOTERM_BP_ALL	GO:0044275~cellular carbohydrate catabolic process	8	0.124309	DPE1, DPE2, GPDHC1, TGG2, AT3G04050, BAM5, TGG1, AT4G26530	0.7282
GOTERM_BP_ALL	GO:0048585~negative regulation of response to stimulus	5	0.12619	JAR1, ETR1, MIR159A, ERS2, RGL2	0.7302
GOTERM_BP_ALL	GO:0003006~reproductive developmental process	30	0.128269	PEI1, EM1, AT3G15670, IAA32, AT1G52690, AT4G21020, RGL2, AT1G32560, SPT, UNE9, AT2G42560, TCP4, ATECP63, ESR1, ACS2, SPL15, AT3G53040, AT5G06760, AT4G36600, AGL12, CRC, PUCHI, POP2, CO, FUS3, AT3G17520, ATMYB5, SEC5B, AT5G44310, WRKY35	0.7327
GOTERM_BP_ALL	GO:0019757~glycosinolate metabolic process	4	0.131801	AT4G12030, TGG2, CYP79F1, TGG1	0.7394
GOTERM_BP_ALL	GO:0019760~glucosinolate metabolic process	4	0.131801	AT4G12030, TGG2, CYP79F1, TGG1	0.7394
GOTERM_BP_ALL	GO:0009063~cellular amino acid catabolic process	4	0.131801	PAL4, CYP79B2, POP2, ATBCAT-1	0.7394
GOTERM_BP_ALL	GO:0016143~S-glycoside metabolic process	4	0.131801	AT4G12030, TGG2, CYP79F1, TGG1	0.7394
GOTERM_BP_ALL	GO:0016052~carbohydrate catabolic process	10	0.133758	DPE1, DPE2, GPDHC1, AT2G43580, AT2G43590, TGG2, AT3G04050, BAM5, TGG1, AT4G26530	0.7414
GOTERM_BP_ALL	GO:0009414~response to water deprivation	9	0.1347	AT3G29320, AT5G59220, RAB18, AT3G05640, ATDI21, CYP707A3, LTI65, PHS2, AT3G02480	0.7406
GOTERM_BP_ALL	GO:0010345~suberin biosynthetic process	2	0.135559	KCS2, AT5G41040	0.7395
GOTERM_BP_ALL	GO:0034614~cellular response to reactive oxygen species	6	0.137773	AT5G19880, AT4G30170, PAP26, AT5G05340, AT1G49570, AT2G24800	0.7422
GOTERM_BP_ALL	GO:0006955~immune response	13	0.13787	JAR1, PMR6, GR-RBP8, ELI3-2, NHL25, PDF1.2, ETR1, FMO1, PR1, AT1G57850, AT4G23515, AT1G57670, AT5G45200	0.7391
GOTERM_BP_ALL	GO:0009809~lignin biosynthetic process	4	0.138387	TT10, AT1G09510, AT1G09500, ELI3-2	0.7372
GOTERM_BP_ALL	GO:0009827~plant-type cell wall modification	4	0.138387	ATEXPA10, ATEXPA11, ATEXPA8, ATEXPB4	0.7372
GOTERM_BP_ALL	GO:0010101~post-embryonic root morphogenesis	3	0.140309	AIR1, ILR2, PUCHI	0.7391
GOTERM_BP_ALL	GO:0010102~lateral root morphogenesis	3	0.140309	AIR1, ILR2, PUCHI	0.7391
GOTERM_BP_ALL	GO:0034599~cellular response to oxidative stress	6	0.142155	AT5G19880, AT4G30170, PAP26, AT5G05340, AT1G49570, AT2G24800	0.7407
GOTERM_BP_ALL	GO:0009404~toxin metabolic process	4	0.145082	ATGSTF12, ATGSTU4, GSTF5, ATGSTU2	0.7452
GOTERM_BP_ALL	GO:0009407~toxin catabolic process	4	0.145082	ATGSTF12, ATGSTU4, GSTF5, ATGSTU2	0.7452
GOTERM_BP_ALL	GO:0009310~amine catabolic process	4	0.151882	PAL4, CYP79B2, POP2, ATBCAT-1	0.7592
GOTERM_BP_ALL	GO:0000272~polysaccharide catabolic process	5	0.163133	DPE1, DPE2, AT2G43580, AT2G43590, BAM5	0.7824
GOTERM_BP_ALL	GO:0009886~post-embryonic morphogenesis	5	0.163133	SCD1, SDD1, AIR1, ILR2, PUCHI	0.7824
GOTERM_BP_ALL	GO:0009415~response to water	9	0.163727	AT3G29320, AT5G59220, RAB18, AT3G05640, ATDI21, CYP707A3, LTI65, PHS2, AT3G02480	0.7807
GOTERM_BP_ALL	GO:0009736~cytokinin mediated signaling	4	0.165773	AHP6, ESR1, BRX, ALL1	0.7823
GOTERM_BP_ALL	GO:0002376~immune system process	13	0.169134	JAR1, PMR6, GR-RBP8, ELI3-2, NHL25, PDF1.2, ETR1, FMO1, PR1, AT1G57850, AT4G23515, AT1G57670, AT5G45200	0.7866
GOTERM_BP_ALL	GO:0065008~regulation of biological quality	24	0.169238	SCD1, ATEXPA10, ATEXPA11, AT2G17500, ATEXPA8, MES17, PMR6, YUC5, ILR2, TTL3, SPL15, BRU6, VIT1, ETR1, CYP79B2, FHL, POP2, ATMYB41, AT1G20925, AAO3, SEC5B, IPT5, ATEXPB4, ATGSL09	0.7839
GOTERM_BP_ALL	GO:0042127~regulation of cell proliferation	3	0.170672	SDD1, FUS3, SPL15	0.7841
GOTERM_BP_ALL	GO:0007047~cell wall organization	12	0.174591	ATEXPA10, ATEXPA11, ATCSLG2, ATEXPA8, AT5G51500, FUT13, AT2G43870, XTR3, AT4G02320, ATEXPB4, AT5G57530, ATGSL09	0.7895
GOTERM_BP_ALL	GO:0050789~regulation of biological process	116	0.182016	PCL1, AT3G49950, BME3, PIL2, ERS2, RGL2, AT3G28857, AT1G26590, AT1G57850, AT5G22355, AT1G68920, SPT, LTI65, CBF4, WRKY43, BBM, AT5G45200, AT5G59570, AT3G59570, BZIP61, AT2G37670, SPL15, AT4G33280, AT1G64380, AT1G08290, ATGRF7, AT2G19780, ATGRF5, MYB90, ATMYB5, BRX, AT1G66470, AT5G46915, ATMYB79, DRD1, AT4G31615, AT1G77730, IAA32, ULT2, ATERF6, CLE27, AT1G71520, ETR1, AT1G27660, AT3G27500, AT3G635…	0.8016
GOTERM_BP_ALL	GO:0010199~organ boundary specification between lateral organs and the meristem	2	0.184501	MYB117, MYB105	0.8037
GOTERM_BP_ALL	GO:0048523~negative regulation of cellular process	9	0.184557	ETR1, NIMIN1, ATMYB41, FUS3, PLT1, PLT2, MIR159A, ERS2, RGL2	0.8011
GOTERM_BP_ALL	GO:0016114~terpenoid biosynthetic process	5	0.185802	GA2, MRN1, THAS1, AAO3, ATTPS03	0.8008
GOTERM_BP_ALL	GO:0000003~reproduction	32	0.186225	PEI1, EM1, AT3G15670, IAA32, AT1G52690, AT4G21020, RGL2, AT1G32560, SPT, ATEXPB4, UNE9, AT2G42560, TCP4, ATECP63, ESR1, ACS2, SPL15, AT3G53040, AT5G06760, AT4G36600, AGL12, CRC, AT5G24080, PUCHI, POP2, CO, FUS3, AT3G17520, ATMYB5, SEC5B, AT5G44310, WRKY35	0.799
GOTERM_BP_ALL	GO:0019439~aromatic compound catabolic process	3	0.191464	TT10, PAL4, CYP79B2	0.8062
GOTERM_BP_ALL	GO:0009813~flavonoid biosynthetic process	4	0.194584	DFR, LDOX, AT5MAT, AT1G43620	0.8093
GOTERM_BP_ALL	GO:0009653~anatomical structure morphogenesis	18	0.196057	ATEXPA10, SCD1, ATEXPA11, TCP4, ATEXPA8, AIR1, ILR2, ESR1, SDD1, FAS2, PUCHI, MYB117, POP2, BBM, SEC5B, ATMYB5, ATEXPB4, MYB105	0.8094
GOTERM_BP_ALL	GO:0048869~cellular developmental process	17	0.200533	SCD1, ATEXPA10, PEI1, ATEXPA11, TCP4, ATEXPA8, FAR8, RGL2, FAS2, CRC, POP2, CO, PLT1, SEC5B, ATMYB5, ATEXPB4, PLT2	0.8149
GOTERM_BP_ALL	GO:0042219~cellular amino acid derivative catabolic process	3	0.201982	TT10, CYP79B2, POP2	0.8149
GOTERM_BP_ALL	GO:0022414~reproductive process	31	0.202079	PEI1, EM1, AT3G15670, IAA32, AT1G52690, AT4G21020, RGL2, AT1G32560, SPT, UNE9, AT2G42560, TCP4, ATECP63, ESR1, ACS2, SPL15, AT3G53040, AT5G06760, AT4G36600, AGL12, CRC, AT5G24080, PUCHI, POP2, CO, FUS3, AT3G17520, ATMYB5, SEC5B, AT5G44310, WRKY35	0.8126
GOTERM_BP_ALL	GO:0008361~regulation of cell size	10	0.202925	SCD1, ATEXPA10, ATEXPA11, ATEXPA8, PMR6, POP2, ATMYB41, SPL15, SEC5B, ATEXPB4	0.8116
GOTERM_BP_ALL	GO:0051093~negative regulation of developmental process	5	0.203432	SOM, SPT, PLT1, PLT2, RGL2	0.81
GOTERM_BP_ALL	GO:0009074~aromatic amino acid family catabolic process	2	0.207925	PAL4, CYP79B2	0.8153
GOTERM_BP_ALL	GO:0000302~response to reactive oxygen species	7	0.214905	AT5G19880, AT4G30170, PAP26, AT5G05340, AT4G21830, AT1G49570, AT2G24800	0.8244
GOTERM_BP_ALL	GO:0016054~organic acid catabolic process	5	0.21545	CYP707A3, PAL4, CYP79B2, POP2, ATBCAT-1	0.823
GOTERM_BP_ALL	GO:0046395~carboxylic acid catabolic process	5	0.21545	CYP707A3, PAL4, CYP79B2, POP2, ATBCAT-1	0.823
GOTERM_BP_ALL	GO:0044255~cellular lipid metabolic process	18	0.217071	KCS2, JAR1, GA2, ADS1, THAS1, CYP707A3, AT2G37700, ATPIP5K1, PLA2-ALPHA, CYP705A5, PIPK11, ATTPS03, MRN1, CYP708A2, HTH, AT5G41040, AT1G43620, AAO3	0.8233
GOTERM_BP_ALL	GO:0045229~external encapsulating structure organization	12	0.221358	ATEXPA10, ATEXPA11, ATCSLG2, ATEXPA8, AT5G51500, FUT13, AT2G43870, XTR3, AT4G02320, ATEXPB4, AT5G57530, ATGSL09	0.8278
GOTERM_BP_ALL	GO:0016137~glycoside metabolic process	5	0.22153	AT4G12030, TGG2, AT5G10100, CYP79F1, TGG1	0.8258
GOTERM_BP_ALL	GO:0009812~flavonoid metabolic process	4	0.224506	DFR, LDOX, AT5MAT, AT1G43620	0.8281
GOTERM_BP_ALL	GO:0009610~response to symbiotic fungus	2	0.230677	PYK10, AT1G13230	0.8352
GOTERM_BP_ALL	GO:0010160~formation of organ boundary	2	0.230677	MYB117, MYB105	0.8352
GOTERM_BP_ALL	GO:0048859~formation of anatomical boundary	2	0.230677	MYB117, MYB105	0.8352
GOTERM_BP_ALL	GO:0009627~systemic acquired resistance	3	0.23387	JAR1, FMO1, PR1	0.8377
GOTERM_BP_ALL	GO:0009734~auxin mediated signaling pathway	6	0.246016	TTL3, ESR1, IAA32, PLT1, BRX, PLT2	0.8525
GOTERM_BP_ALL	GO:0042542~response to hydrogen peroxide	6	0.246016	AT5G19880, AT4G30170, PAP26, AT5G05340, AT1G49570, AT2G24800	0.8525
GOTERM_BP_ALL	GO:0048519~negative regulation of biological process	14	0.246359	JAR1, AT2G19920, MIR166E, ERS2, RGL2, SOM, ETR1, NIMIN1, SPT, ATMYB41, FUS3, PLT1, PLT2, MIR159A	0.8509
GOTERM_BP_ALL	GO:0032535~regulation of cellular component size	10	0.246509	SCD1, ATEXPA10, ATEXPA11, ATEXPA8, PMR6, POP2, ATMYB41, SPL15, SEC5B, ATEXPB4	0.8491
GOTERM_BP_ALL	GO:0006869~lipid transport	7	0.247658	AT4G33550, AT5G55410, AT3G22620, AIR1, AT2G37870, ELP, AT3G22600	0.8486
GOTERM_BP_ALL	GO:0019742~pentacyclic triterpenoid metabolic process	2	0.252778	MRN1, THAS1	0.8533
GOTERM_BP_ALL	GO:0019745~pentacyclic triterpenoid biosynthetic process	2	0.252778	MRN1, THAS1	0.8533
GOTERM_BP_ALL	GO:0009608~response to symbiont	2	0.252778	PYK10, AT1G13230	0.8533
GOTERM_BP_ALL	GO:0009751~response to salicylic acid stimulus	7	0.262117	MYB49, NHL25, PDF1.2, LURP1, ATPRB1, MYB63, RGL2	0.8631
GOTERM_BP_ALL	GO:0045088~regulation of innate immune response	3	0.26602	JAR1, FMO1, NIMIN1	0.8659
GOTERM_BP_ALL	GO:0009683~indoleacetic acid metabolic process	2	0.274245	MES17, CYP79B2	0.8736
GOTERM_BP_ALL	GO:0070298~negative regulation of two-component signal transduction	2	0.274245	ETR1, ERS2	0.8736
GOTERM_BP_ALL	GO:0010105~negative regulation of ethylene mediated signaling pathway	2	0.274245	ETR1, ERS2	0.8736
GOTERM_BP_ALL	GO:0048583~regulation of response to stimulus	7	0.276789	JAR1, ETR1, FMO1, NIMIN1, MIR159A, ERS2, RGL2	0.8746
GOTERM_BP_ALL	GO:0016049~cell growth	9	0.278017	SCD1, ATEXPA10, ATEXPA11, ATEXPA8, PMR6, POP2, ATMYB41, SEC5B, ATEXPB4	0.8742
GOTERM_BP_ALL	GO:0030154~cell differentiation	12	0.28628	SCD1, PEI1, TCP4, FAS2, CRC, POP2, CO, ATMYB5, SEC5B, PLT1, PLT2, RGL2	0.8814
GOTERM_BP_ALL	GO:0009808~lignin metabolic process	4	0.286511	TT10, AT1G09510, AT1G09500, ELI3-2	0.88
GOTERM_BP_ALL	GO:0009607~response to biotic stimulus	29	0.289364	AT1G64107, JAR1, MLO14, PMR6, ATMRP9, PYK10, AT1G13230, PDF2.1, ELI3-2, AT1G76954, NHL25, ETR1, MLP165, FMO1, AT5G61890, BG3, NIMIN1, CYP79B2, GPT2, AT5G19880, OBP2, AT5G51845, BAM5, AT1G70880, PDF1.2, LURP1, AT5G33355, PR1, MLP34	0.8813
GOTERM_BP_ALL	GO:0016104~triterpenoid biosynthetic process	2	0.295097	MRN1, THAS1	0.8855
GOTERM_BP_ALL	GO:0010089~xylem histogenesis	2	0.295097	LBD18, AHP6	0.8855
GOTERM_BP_ALL	GO:0034637~cellular carbohydrate biosynthetic process	8	0.300495	ATCSLG2, AT1G79500, FUT13, QQS, AT4G12030, AT5G10100, CYP79F1, ATGSL09	0.8892
GOTERM_BP_ALL	GO:0009845~seed germination	3	0.30884	BME3, AT1G43620, ATMYB5	0.8956
GOTERM_BP_ALL	GO:0009251~glucan catabolic process	3	0.30884	DPE1, DPE2, BAM5	0.8956
GOTERM_BP_ALL	GO:0009605~response to external stimulus	13	0.31238	LDOX, KCS2, JAR1, OBP2, AT4G12030, AT3G50210, SPX4, ATTPS03, ATMYB102, PDF1.2, ETR1, PR1, POP2	0.8973
GOTERM_BP_ALL	GO:0016145~S-glycoside catabolic process	2	0.315351	TGG2, TGG1	0.8985
GOTERM_BP_ALL	GO:0010104~regulation of ethylene mediated signaling pathway	2	0.315351	ETR1, ERS2	0.8985
GOTERM_BP_ALL	GO:0070297~regulation of two-component signal transduction	2	0.315351	ETR1, ERS2	0.8985
GOTERM_BP_ALL	GO:0019762~glucosinolate catabolic process	2	0.315351	TGG2, TGG1	0.8985
GOTERM_BP_ALL	GO:0019759~glycosinolate catabolic process	2	0.315351	TGG2, TGG1	0.8985
GOTERM_BP_ALL	GO:0007167~enzyme linked receptor protein signaling pathway	6	0.318007	AT5G01950, AT3G08680, GSO2, AT3G50230, AT4G39270, AT2G41820	0.8994
GOTERM_BP_ALL	GO:0007169~transmembrane receptor protein tyrosine kinase signaling pathway	6	0.318007	AT5G01950, AT3G08680, GSO2, AT3G50230, AT4G39270, AT2G41820	0.8994
GOTERM_BP_ALL	GO:0050776~regulation of immune response	3	0.319482	JAR1, FMO1, NIMIN1	0.8992
GOTERM_BP_ALL	GO:0002682~regulation of immune system process	3	0.319482	JAR1, FMO1, NIMIN1	0.8992
GOTERM_BP_ALL	GO:0051651~maintenance of location in cell	2	0.335024	VIT1, FHL	0.9108
GOTERM_BP_ALL	GO:0016139~glycoside catabolic process	2	0.335024	TGG2, TGG1	0.9108
GOTERM_BP_ALL	GO:0006949~syncytium formation	2	0.335024	ATEXPA10, ATEXPA8	0.9108
GOTERM_BP_ALL	GO:0010876~lipid localization	7	0.337068	AT4G33550, AT5G55410, AT3G22620, AIR1, AT2G37870, ELP, AT3G22600	0.9111
GOTERM_BP_ALL	GO:0033692~cellular polysaccharide biosynthetic process	5	0.342959	ATCSLG2, AT1G79500, FUT13, QQS, ATGSL09	0.9143
GOTERM_BP_ALL	GO:0009887~organ morphogenesis	7	0.352403	TCP4, FAS2, MYB117, ESR1, BBM, ATMYB5, MYB105	0.9201
GOTERM_BP_ALL	GO:0010218~response to far red light	3	0.361586	FHL, ATGRF7, CO	0.9252
GOTERM_BP_ALL	GO:0006855~multidrug transport	4	0.365404	AT1G12950, PDR13, AT2G04090, AT1G15150	0.9266
GOTERM_BP_ALL	GO:0006790~sulfur metabolic process	7	0.367791	ATARD3, AT4G12030, TGG2, CYP79B2, ACS2, CYP79F1, TGG1	0.927
GOTERM_BP_ALL	GO:0000271~polysaccharide biosynthetic process	5	0.369151	ATCSLG2, AT1G79500, FUT13, QQS, ATGSL09	0.9268
GOTERM_BP_ALL	GO:0052482~cell wall thickening during defense response	2	0.372695	ETR1, CYP79B2	0.9279
GOTERM_BP_ALL	GO:0051235~maintenance of location	2	0.372695	VIT1, FHL	0.9279
GOTERM_BP_ALL	GO:0052544~callose deposition in cell wall during defense response	2	0.372695	ETR1, CYP79B2	0.9279
GOTERM_BP_ALL	GO:0010103~stomatal complex morphogenesis	2	0.372695	SCD1, SDD1	0.9279
GOTERM_BP_ALL	GO:0009664~plant-type cell wall organization	4	0.3889	ATEXPA10, ATEXPA11, ATEXPA8, ATEXPB4	0.9368
GOTERM_BP_ALL	GO:0065001~specification of axis polarity	2	0.390724	CRC, ESR1	0.9368
GOTERM_BP_ALL	GO:0006536~glutamate metabolic process	2	0.390724	GAD4, POP2	0.9368
GOTERM_BP_ALL	GO:0048569~post-embryonic organ development	7	0.403766	ATNRT2:1, AIR1, CRC, ILR2, SPT, PUCHI, BRX	0.943
GOTERM_BP_ALL	GO:0015893~drug transport	4	0.404448	AT1G12950, PDR13, AT2G04090, AT1G15150	0.9424
GOTERM_BP_ALL	GO:0009735~response to cytokinin stimulus	4	0.404448	AHP6, ESR1, BRX, ALL1	0.9424
GOTERM_BP_ALL	GO:0052542~callose deposition during defense response	2	0.408236	ETR1, CYP79B2	0.9435
GOTERM_BP_ALL	GO:0044273~sulfur compound catabolic process	2	0.408236	TGG2, TGG1	0.9435
GOTERM_BP_ALL	GO:0052543~callose deposition in cell wall	2	0.408236	ETR1, CYP79B2	0.9435
GOTERM_BP_ALL	GO:0006355~regulation of transcription, DNA-dependent	34	0.408249	MYB121, ATMYB79, BME3, AT4G31615, IAA32, MYB63, NF-YB2, ATERF6, AT1G71520, ETR1, AT5G61890, CBF4, WRKY43, BBM, AT2G40350, BZIP61, ESR1, MYB76, AT5G18450, HB-7, NF-YC5, AT4G33280, AT1G64380, LEP, AGL12, PUCHI, ATMYB41, FUS3, AGL15, ATMYB5, PLT1, PLT2, WRKY35, AT5G46915	0.9426
GOTERM_BP_ALL	GO:0008299~isoprenoid biosynthetic process	5	0.408282	GA2, MRN1, THAS1, AAO3, ATTPS03	0.9416
GOTERM_BP_ALL	GO:0051252~regulation of RNA metabolic process	34	0.410436	MYB121, ATMYB79, BME3, AT4G31615, IAA32, MYB63, NF-YB2, ATERF6, AT1G71520, ETR1, AT5G61890, CBF4, WRKY43, BBM, AT2G40350, BZIP61, ESR1, MYB76, AT5G18450, HB-7, NF-YC5, AT4G33280, AT1G64380, LEP, AGL12, PUCHI, ATMYB41, FUS3, AGL15, ATMYB5, PLT1, PLT2, WRKY35, AT5G46915	0.9418
GOTERM_BP_ALL	GO:0040007~growth	9	0.410499	SCD1, ATEXPA10, ATEXPA11, ATEXPA8, PMR6, POP2, ATMYB41, SEC5B, ATEXPB4	0.9409
GOTERM_BP_ALL	GO:0042493~response to drug	4	0.412179	AT1G12950, PDR13, AT2G04090, AT1G15150	0.9409
GOTERM_BP_ALL	GO:0043288~apocarotenoid metabolic process	2	0.425246	CYP707A3, AAO3	0.9466
GOTERM_BP_ALL	GO:0052386~cell wall thickening	2	0.425246	ETR1, CYP79B2	0.9466
GOTERM_BP_ALL	GO:0009687~abscisic acid metabolic process	2	0.425246	CYP707A3, AAO3	0.9466
GOTERM_BP_ALL	GO:0046488~phosphatidylinositol metabolic process	2	0.425246	ATPIP5K1, PIPK11	0.9466
GOTERM_BP_ALL	GO:0022621~shoot system development	10	0.433109	SCD1, SDD1, TCP4, FAS2, MES17, ESR1, ATGRF7, POP2, ATGRF5, ATMYB5	0.9496
GOTERM_BP_ALL	GO:0009690~cytokinin metabolic process	2	0.441768	ETR1, IPT5	0.9527
GOTERM_BP_ALL	GO:0052545~callose localization	2	0.441768	ETR1, CYP79B2	0.9527
GOTERM_BP_ALL	GO:0033554~cellular response to stress	14	0.457394	AT5G19880, AT5G05340, PAP26, AT4G30170, AT3G50210, SPX4, AT2G24800, ELI3-2, AT1G29630, FAS2, ETR1, FMO1, CYP79B2, AT1G49570	0.9585
GOTERM_BP_ALL	GO:0033037~polysaccharide localization	2	0.457816	ETR1, CYP79B2	0.9579
GOTERM_BP_ALL	GO:0050793~regulation of developmental process	9	0.458365	LEP, SOM, TCP4, SPT, CO, PLT1, PLT2, ATGSL09, RGL2	0.9574
GOTERM_BP_ALL	GO:0009966~regulation of signal transduction	5	0.459618	AT3G59570, ETR1, MIR159A, ERS2, RGL2	0.9572
GOTERM_BP_ALL	GO:0006813~potassium ion transport	3	0.461831	ATCNGC9, AT5G41330, HAK5	0.9574
GOTERM_BP_ALL	GO:0032787~monocarboxylic acid metabolic process	12	0.464598	KCS2, JAR1, GA2, MES17, ADS1, HTH, CYP707A3, CYP79B2, AT2G37700, MLS, AT5G41040, AAO3	0.9577
GOTERM_BP_ALL	GO:0009826~unidimensional cell growth	6	0.465641	ATEXPA10, ATEXPA11, ATEXPA8, POP2, SEC5B, ATEXPB4	0.9574
GOTERM_BP_ALL	GO:0060560~developmental growth involved in morphogenesis	6	0.465641	ATEXPA10, ATEXPA11, ATEXPA8, POP2, SEC5B, ATEXPB4	0.9574
GOTERM_BP_ALL	GO:0048581~negative regulation of post-embryonic development	3	0.471355	SOM, SPT, RGL2	0.959
GOTERM_BP_ALL	GO:0051707~response to other organism	25	0.476054	AT1G64107, JAR1, PMR6, ATMRP9, PYK10, AT1G13230, PDF2.1, ELI3-2, AT1G76954, NHL25, ETR1, FMO1, BG3, NIMIN1, AT5G61890, CYP79B2, GPT2, AT5G19880, AT5G51845, OBP2, BAM5, PDF1.2, LURP1, PR1, AT5G33355	0.9601
GOTERM_BP_ALL	GO:0010646~regulation of cell communication	5	0.478489	AT3G59570, ETR1, MIR159A, ERS2, RGL2	0.9604
GOTERM_BP_ALL	GO:0010114~response to red light	3	0.480778	SPT, CP1, ATGRF7	0.9605
GOTERM_BP_ALL	GO:0006519~cellular amino acid and derivative metabolic process	19	0.485704	TT10, LDOX, KCS2, AT1G09510, AT1G09500, AT5MAT, PAL4, AK3, ACS2, AT4G14090, ELI3-2, DFR, ATARD3, GAD4, CYP79B2, POP2, AT1G43620, AT5G41040, ATBCAT-1	0.9617
GOTERM_BP_ALL	GO:0003002~regionalization	4	0.487417	CRC, MYB117, TTL3, MYB105	0.9617
GOTERM_BP_ALL	GO:0051761~sesquiterpene metabolic process	2	0.488544	CYP707A3, AAO3	0.9614
GOTERM_BP_ALL	GO:0006714~sesquiterpenoid metabolic process	2	0.488544	CYP707A3, AAO3	0.9614
GOTERM_BP_ALL	GO:0019827~stem cell maintenance	2	0.503251	PLT1, PLT2	0.966
GOTERM_BP_ALL	GO:0048646~anatomical structure formation involved in morphogenesis	4	0.509086	ATEXPA10, ATEXPA8, MYB117, MYB105	0.9673
GOTERM_BP_ALL	GO:0007166~cell surface receptor linked signal transduction	6	0.509558	AT5G01950, AT3G08680, GSO2, AT3G50230, AT4G39270, AT2G41820	0.9669
GOTERM_BP_ALL	GO:0009743~response to carbohydrate stimulus	7	0.511831	ATERF6, AT1G71520, ETR1, ATMYB41, AT1G74670, GPT2, AT1G64380	0.967
GOTERM_BP_ALL	GO:0010374~stomatal complex development	2	0.517535	SCD1, SDD1	0.9683
GOTERM_BP_ALL	GO:0006026~aminoglycan catabolic process	2	0.517535	AT2G43580, AT2G43590	0.9683
GOTERM_BP_ALL	GO:0006032~chitin catabolic process	2	0.517535	AT2G43580, AT2G43590	0.9683
GOTERM_BP_ALL	GO:0006030~chitin metabolic process	2	0.517535	AT2G43580, AT2G43590	0.9683
GOTERM_BP_ALL	GO:0009749~response to glucose stimulus	2	0.517535	AT1G74670, GPT2	0.9683
GOTERM_BP_ALL	GO:0048864~stem cell development	2	0.517535	PLT1, PLT2	0.9683
GOTERM_BP_ALL	GO:0010119~regulation of stomatal movement	2	0.517535	JAR1, ETR1	0.9683
GOTERM_BP_ALL	GO:0031347~regulation of defense response	3	0.526301	JAR1, FMO1, NIMIN1	0.9704
GOTERM_BP_ALL	GO:0008033~tRNA processing	3	0.526301	AT2G47300, AT3G63510, IPT5	0.9704
GOTERM_BP_ALL	GO:0048863~stem cell differentiation	2	0.531409	PLT1, PLT2	0.9713
GOTERM_BP_ALL	GO:0009746~response to hexose stimulus	2	0.531409	AT1G74670, GPT2	0.9713
GOTERM_BP_ALL	GO:0034284~response to monosaccharide stimulus	2	0.531409	AT1G74670, GPT2	0.9713
GOTERM_BP_ALL	GO:0016138~glycoside biosynthetic process	3	0.535077	AT4G12030, AT5G10100, CYP79F1	0.9719
GOTERM_BP_ALL	GO:0006812~cation transport	12	0.542873	ZIP3, AT1G23000, AT2G37390, AT5G48290, AT5G52710, ATCNGC9, AT4G08570, AT4G12030, AT3G63380, AT5G41330, HAK5, AT5G52730	0.9735
GOTERM_BP_ALL	GO:0051704~multi-organism process	29	0.543893	AT1G64107, JAR1, PMR6, ATMRP9, PYK10, AT1G13230, PDF2.1, ELI3-2, AT1G76954, NHL25, ETR1, FMO1, AT5G61890, BG3, NIMIN1, CYP79B2, GPT2, UNE9, AT5G19880, OBP2, AT5G51845, BAM5, PDF1.2, LURP1, AT5G33355, AT5G24080, PR1, POP2, SEC5B	0.9734
GOTERM_BP_ALL	GO:0045596~negative regulation of cell differentiation	2	0.544886	PLT1, PLT2	0.9731
GOTERM_BP_ALL	GO:0007154~cell communication	6	0.551955	HTH, RALFL10, AT5G24080, AT3G50210, POP2, SPX4	0.9746
GOTERM_BP_ALL	GO:0010017~red or far red light signaling pathway	3	0.552292	JAR1, PIL2, CO	0.9742
GOTERM_BP_ALL	GO:0000902~cell morphogenesis	7	0.553123	ATEXPA10, ATEXPA11, ATEXPA8, POP2, ATMYB5, SEC5B, ATEXPB4	0.974
GOTERM_BP_ALL	GO:0006022~aminoglycan metabolic process	2	0.557976	AT2G43580, AT2G43590	0.9748
GOTERM_BP_ALL	GO:0048367~shoot development	9	0.564004	SCD1, SDD1, TCP4, FAS2, MES17, ESR1, ATGRF7, ATGRF5, ATMYB5	0.9759
GOTERM_BP_ALL	GO:0006865~amino acid transport	3	0.569053	AAP7, AT2G43930, AT1G25530	0.9767
GOTERM_BP_ALL	GO:0009863~salicylic acid mediated signaling pathway	2	0.57069	NHL25, RGL2	0.9767
GOTERM_BP_ALL	GO:0045089~positive regulation of innate immune response	2	0.57069	JAR1, FMO1	0.9767
GOTERM_BP_ALL	GO:0002253~activation of immune response	2	0.57069	JAR1, FMO1	0.9767
GOTERM_BP_ALL	GO:0002684~positive regulation of immune system process	2	0.57069	JAR1, FMO1	0.9767
GOTERM_BP_ALL	GO:0050778~positive regulation of immune response	2	0.57069	JAR1, FMO1	0.9767
GOTERM_BP_ALL	GO:0019758~glycosinolate biosynthetic process	2	0.57069	AT4G12030, CYP79F1	0.9767
GOTERM_BP_ALL	GO:0002218~activation of innate immune response	2	0.57069	JAR1, FMO1	0.9767
GOTERM_BP_ALL	GO:0009798~axis specification	2	0.57069	CRC, ESR1	0.9767
GOTERM_BP_ALL	GO:0019761~glucosinolate biosynthetic process	2	0.57069	AT4G12030, CYP79F1	0.9767
GOTERM_BP_ALL	GO:0016144~S-glycoside biosynthetic process	2	0.57069	AT4G12030, CYP79F1	0.9767
GOTERM_BP_ALL	GO:0015837~amine transport	3	0.577262	AAP7, AT2G43930, AT1G25530	0.9778
GOTERM_BP_ALL	GO:0055085~transmembrane transport	7	0.581035	AT3G05150, AT1G12950, PDR13, AT2G04090, INT3, AT1G15150, AT3G20460	0.9783
GOTERM_BP_ALL	GO:0046700~heterocycle catabolic process	2	0.583039	CYP79B2, AT4G29610	0.9783
GOTERM_BP_ALL	GO:0048589~developmental growth	6	0.592499	ATEXPA10, ATEXPA11, ATEXPA8, POP2, SEC5B, ATEXPB4	0.9801
GOTERM_BP_ALL	GO:0031349~positive regulation of defense response	2	0.595034	JAR1, FMO1	0.9802
GOTERM_BP_ALL	GO:0010087~phloem or xylem histogenesis	2	0.595034	LBD18, AHP6	0.9802
GOTERM_BP_ALL	GO:0048580~regulation of post-embryonic development	5	0.596441	LEP, SOM, SPT, CO, RGL2	0.9802
GOTERM_BP_ALL	GO:0044272~sulfur compound biosynthetic process	4	0.596979	ATARD3, AT4G12030, CYP79B2, CYP79F1	0.9799
GOTERM_BP_ALL	GO:0016051~carbohydrate biosynthetic process	8	0.597108	ATCSLG2, AT1G79500, FUT13, QQS, AT4G12030, AT5G10100, CYP79F1, ATGSL09	0.9796
GOTERM_BP_ALL	GO:0016998~cell wall macromolecule catabolic process	2	0.606684	AT2G43580, AT2G43590	0.9813
GOTERM_BP_ALL	GO:0009066~aspartate family amino acid metabolic process	3	0.608948	ATARD3, AK3, ACS2	0.9814
GOTERM_BP_ALL	GO:0006950~response to stress	67	0.621115	MYB49, AT1G64107, LDOX, AT5G59220, PMR6, AT5G05340, CYP707A3, AT3G05640, AT3G50210, RGL2, ELI3-2, AT1G29630, NHL25, NIMIN1, AT1G57850, CYP79B2, SPT, LTI65, CBF4, AT1G49570, AT2G40350, AT5G45200, AT3G29320, AT5G19880, AT5G51845, AT4G12030, FAS2, PDF1.2, RAB18, AT5G33355, MLP34, MYB90, JAR1, MLO14, AT4G30170, SPX4, PYK10, GR-RBP8, PHS2, AT5G17390, ATTPS03, PDF2.1, AT1G76954, ATERF6, ETR1, FMO1, MLP…	0.9834
GOTERM_BP_ALL	GO:0031327~negative regulation of cellular biosynthetic process	3	0.6241	NIMIN1, ATMYB41, FUS3	0.9837
GOTERM_BP_ALL	GO:0009890~negative regulation of biosynthetic process	3	0.6241	NIMIN1, ATMYB41, FUS3	0.9837
GOTERM_BP_ALL	GO:0010016~shoot morphogenesis	5	0.628592	SCD1, SDD1, TCP4, FAS2, ATMYB5	0.9842
GOTERM_BP_ALL	GO:0048645~organ formation	2	0.628991	MYB117, MYB105	0.984
GOTERM_BP_ALL	GO:0048229~gametophyte development	6	0.630941	FAS2, GSO2, HTH, FAR8, IAA32, WRKY35	0.984
GOTERM_BP_ALL	GO:0009314~response to radiation	14	0.631135	UGT73C1, JAR1, FRS9, AT1G52770, CYP707A3, PIL2, ZFP1, CP1, NPY4, SPT, FHL, ATGRF7, CO, CYC1BAT	0.9838
GOTERM_BP_ALL	GO:0080134~regulation of response to stress	3	0.631505	JAR1, FMO1, NIMIN1	0.9835
GOTERM_BP_ALL	GO:0009738~abscisic acid mediated signaling	3	0.631505	AFP1, LTI65, CBF4	0.9835
GOTERM_BP_ALL	GO:0035295~tube development	3	0.638795	POP2, SEC5B, UNE9	0.9846
GOTERM_BP_ALL	GO:0048868~pollen tube development	3	0.638795	POP2, SEC5B, UNE9	0.9846
GOTERM_BP_ALL	GO:0009250~glucan biosynthetic process	3	0.638795	ATCSLG2, QQS, ATGSL09	0.9846
GOTERM_BP_ALL	GO:0009867~jasmonic acid mediated signaling pathway	2	0.639667	JAR1, RGL2	0.9844
GOTERM_BP_ALL	GO:0007398~ectoderm development	4	0.6457	SCD1, FAS2, GSO2, ATMYB5	0.9852
GOTERM_BP_ALL	GO:0008544~epidermis development	4	0.6457	SCD1, FAS2, GSO2, ATMYB5	0.9852
GOTERM_BP_ALL	GO:0009744~response to sucrose stimulus	2	0.650036	AT1G74670, GPT2	0.9857
GOTERM_BP_ALL	GO:0046942~carboxylic acid transport	3	0.653036	AAP7, AT2G43930, AT1G25530	0.9859
GOTERM_BP_ALL	GO:0015849~organic acid transport	3	0.653036	AAP7, AT2G43930, AT1G25530	0.9859
GOTERM_BP_ALL	GO:0032989~cellular component morphogenesis	7	0.654968	ATEXPA10, ATEXPA11, ATEXPA8, POP2, ATMYB5, SEC5B, ATEXPB4	0.986
GOTERM_BP_ALL	GO:0048610~reproductive cellular process	4	0.657209	AT5G24080, POP2, ATMYB5, SEC5B	0.9861
GOTERM_BP_ALL	GO:0042214~terpene metabolic process	2	0.660107	CYP707A3, AAO3	0.9863
GOTERM_BP_ALL	GO:0034285~response to disaccharide stimulus	2	0.660107	AT1G74670, GPT2	0.9863
GOTERM_BP_ALL	GO:0009892~negative regulation of metabolic process	6	0.662712	AT2G19920, NIMIN1, ATMYB41, MIR166E, FUS3, MIR159A	0.9865
GOTERM_BP_ALL	GO:0045595~regulation of cell differentiation	2	0.66989	PLT1, PLT2	0.9873
GOTERM_BP_ALL	GO:0044248~cellular catabolic process	26	0.670171	AT4G30170, ATL43, AT5G05340, CYP707A3, TGG2, ATGSTU4, AT5G40140, TGG1, AT4G29610, ATGSTU2, CYP79B2, AT1G49570, GSTF5, ATBCAT-1, SDH2-3, TT10, AT5G19880, PAP26, PAL4, AT2G24800, AT5G07040, AT1G65120, ATGSTF12, POP2, SKIP5, MLS	0.9871
GOTERM_BP_ALL	GO:0048468~cell development	5	0.67842	POP2, ATMYB5, SEC5B, PLT1, PLT2	0.9881
GOTERM_BP_ALL	GO:0007623~circadian rhythm	2	0.679391	PCL1, CO	0.9881
GOTERM_BP_ALL	GO:0031667~response to nutrient levels	3	0.68017	PR1, AT3G50210, SPX4	0.988
GOTERM_BP_ALL	GO:0007267~cell-cell signaling	2	0.688619	HTH, RALFL10	0.9889
GOTERM_BP_ALL	GO:0009416~response to light stimulus	13	0.69098	UGT73C1, JAR1, FRS9, AT1G52770, CYP707A3, PIL2, ZFP1, CP1, NPY4, FHL, SPT, ATGRF7, CO	0.9891
GOTERM_BP_ALL	GO:0008643~carbohydrate transport	3	0.693076	AT3G05150, GPT2, AT3G20460	0.9891
GOTERM_BP_ALL	GO:0009875~pollen-pistil interaction	2	0.697583	AT5G24080, POP2	0.9895
GOTERM_BP_ALL	GO:0048827~phyllome development	6	0.700876	TCP4, FAS2, ESR1, ATGRF7, ATGRF5, ATMYB5	0.9898
GOTERM_BP_ALL	GO:0010629~negative regulation of gene expression	5	0.701522	AT2G19920, NIMIN1, ATMYB41, MIR166E, MIR159A	0.9897
GOTERM_BP_ALL	GO:0009617~response to bacterium	7	0.705757	JAR1, ETR1, FMO1, BG3, NIMIN1, CYP79B2, ELI3-2	0.99
GOTERM_BP_ALL	GO:0042430~indole and derivative metabolic process	2	0.706289	MES17, CYP79B2	0.9899
GOTERM_BP_ALL	GO:0042434~indole derivative metabolic process	2	0.706289	MES17, CYP79B2	0.9899
GOTERM_BP_ALL	GO:0009888~tissue development	7	0.709446	SCD1, LBD18, FAS2, GSO2, CRC, AHP6, ATMYB5	0.9901
GOTERM_BP_ALL	GO:0010200~response to chitin	4	0.710693	ATERF6, AT1G71520, ATMYB41, AT1G64380	0.9901
GOTERM_BP_ALL	GO:0030258~lipid modification	2	0.714745	HTH, AT1G43620	0.9905
GOTERM_BP_ALL	GO:0005984~disaccharide metabolic process	2	0.714745	DPE2, AT5G10100	0.9905
GOTERM_BP_ALL	GO:0030384~phosphoinositide metabolic process	2	0.714745	ATPIP5K1, PIPK11	0.9905
GOTERM_BP_ALL	GO:0009067~aspartate family amino acid biosynthetic process	2	0.714745	ATARD3, AK3	0.9905
GOTERM_BP_ALL	GO:0031324~negative regulation of cellular metabolic process	3	0.717598	NIMIN1, ATMYB41, FUS3	0.9906
GOTERM_BP_ALL	GO:0046148~pigment biosynthetic process	3	0.717598	DFR, LDOX, AT5MAT	0.9906
GOTERM_BP_ALL	GO:0006952~defense response	28	0.717793	AT1G64107, JAR1, MLO14, PMR6, GR-RBP8, PDF2.1, ELI3-2, ATERF6, AT1G76954, NHL25, ETR1, MLP165, FMO1, AT5G61890, NIMIN1, AT1G57850, CYP79B2, AT1G57670, AT5G45200, AT5G51845, AT3G13560, AT1G70880, PDF1.2, LURP1, AT5G33355, PR1, AT4G23515, MLP34	0.9905
GOTERM_BP_ALL	GO:0009555~pollen development	4	0.720585	FAS2, FAR8, IAA32, WRKY35	0.9907
GOTERM_BP_ALL	GO:0006979~response to oxidative stress	8	0.72122	AT5G19880, AT4G30170, PAP26, AT5G05340, AT4G21830, POP2, AT1G49570, AT2G24800	0.9906
GOTERM_BP_ALL	GO:0006099~tricarboxylic acid cycle	2	0.722958	SDH2-3, MLS	0.9906
GOTERM_BP_ALL	GO:0009741~response to brassinosteroid stimulus	2	0.722958	TTL3, EXO	0.9906
GOTERM_BP_ALL	GO:0046356~acetyl-CoA catabolic process	2	0.722958	SDH2-3, MLS	0.9906
GOTERM_BP_ALL	GO:0010015~root morphogenesis	3	0.723465	AIR1, ILR2, PUCHI	0.9905
GOTERM_BP_ALL	GO:0019637~organophosphate metabolic process	4	0.725431	GPDHC1, ATPIP5K1, PLA2-ALPHA, PIPK11	0.9906
GOTERM_BP_ALL	GO:0009626~plant-type hypersensitive response	2	0.730935	FMO1, ELI3-2	0.9911
GOTERM_BP_ALL	GO:0009856~pollination	4	0.734926	AT5G24080, POP2, SEC5B, UNE9	0.9914
GOTERM_BP_ALL	GO:0009640~photomorphogenesis	2	0.738682	JAR1, ZFP1	0.9917
GOTERM_BP_ALL	GO:0034050~host programmed cell death induced by symbiont	2	0.738682	FMO1, ELI3-2	0.9917
GOTERM_BP_ALL	GO:0009926~auxin polar transport	2	0.738682	AT2G17500, AT1G20925	0.9917
GOTERM_BP_ALL	GO:0006631~fatty acid metabolic process	6	0.739659	KCS2, JAR1, ADS1, HTH, AT2G37700, AT5G41040	0.9916
GOTERM_BP_ALL	GO:0009308~amine metabolic process	13	0.743744	AK3, PAL4, ACS2, ATARD3, GAD4, ETR1, AT2G43580, AT2G43590, CYP79B2, POP2, AT1G31690, IPT5, ATBCAT-1	0.9919
GOTERM_BP_ALL	GO:0009991~response to extracellular stimulus	3	0.751277	PR1, AT3G50210, SPX4	0.9926
GOTERM_BP_ALL	GO:0009628~response to abiotic stimulus	32	0.753266	MYB49, AT5G59220, JAR1, FRS9, AT1G52770, AT3G05640, CYP707A3, PIL2, PYK10, GR-RBP8, PHS2, NPY4, RGL2, ETR1, SPT, LTI65, AT2G47770, GER3, AT2G40350, AT3G02480, AT3G29320, UGT73C1, KCS2, ZFP1, CP1, RAB18, ATMYB102, ATDI21, FHL, ATGRF7, CO, CYC1BAT	0.9927
GOTERM_BP_ALL	GO:0009914~hormone transport	2	0.753517	AT2G17500, AT1G20925	0.9926
GOTERM_BP_ALL	GO:0009109~coenzyme catabolic process	2	0.753517	SDH2-3, MLS	0.9926
GOTERM_BP_ALL	GO:0008610~lipid biosynthetic process	11	0.75746	KCS2, GA2, MRN1, ADS1, THAS1, FAR8, AT2G37700, AT5G55330, AT5G55340, AAO3, ATTPS03	0.9929
GOTERM_BP_ALL	GO:0009060~aerobic respiration	2	0.760616	SDH2-3, MLS	0.9931
GOTERM_BP_ALL	GO:0006555~methionine metabolic process	2	0.760616	ATARD3, ACS2	0.9931
GOTERM_BP_ALL	GO:0048511~rhythmic process	2	0.760616	PCL1, CO	0.9931
GOTERM_BP_ALL	GO:0048440~carpel development	2	0.760616	CRC, SPT	0.9931
GOTERM_BP_ALL	GO:0006811~ion transport	13	0.760731	ZIP3, AT5G48290, ATNRT2:1, AT5G52710, ATCNGC9, AT4G12030, HAK5, AT2G37390, AT1G23000, AT4G08570, AT3G63380, AT5G41330, AT5G52730	0.9929
GOTERM_BP_ALL	GO:0044036~cell wall macromolecule metabolic process	2	0.767511	AT2G43580, AT2G43590	0.9935
GOTERM_BP_ALL	GO:0010605~negative regulation of macromolecule metabolic process	5	0.771023	AT2G19920, NIMIN1, ATMYB41, MIR166E, MIR159A	0.9937
GOTERM_BP_ALL	GO:0009860~pollen tube growth	2	0.774208	POP2, SEC5B	0.9939
GOTERM_BP_ALL	GO:0009311~oligosaccharide metabolic process	2	0.774208	DPE2, AT5G10100	0.9939
GOTERM_BP_ALL	GO:0042742~defense response to bacterium	5	0.7783	JAR1, ETR1, FMO1, NIMIN1, CYP79B2	0.9942
GOTERM_BP_ALL	GO:0048366~leaf development	5	0.7783	TCP4, FAS2, ATGRF7, ATGRF5, ATMYB5	0.9942
GOTERM_BP_ALL	GO:0016441~posttranscriptional gene silencing	3	0.786149	AT2G19920, MIR166E, MIR159A	0.9947
GOTERM_BP_ALL	GO:0000904~cell morphogenesis involved in differentiation	3	0.786149	POP2, ATMYB5, SEC5B	0.9947
GOTERM_BP_ALL	GO:0042440~pigment metabolic process	3	0.790765	DFR, LDOX, AT5MAT	0.995
GOTERM_BP_ALL	GO:0006084~acetyl-CoA metabolic process	2	0.799125	SDH2-3, MLS	0.9956
GOTERM_BP_ALL	GO:0048467~gynoecium development	2	0.799125	CRC, SPT	0.9956
GOTERM_BP_ALL	GO:0048584~positive regulation of response to stimulus	2	0.799125	JAR1, FMO1	0.9956
GOTERM_BP_ALL	GO:0009620~response to fungus	11	0.812036	AT1G76954, AT1G64107, AT5G51845, PDF1.2, LURP1, FMO1, AT5G61890, AT5G33355, PYK10, AT1G13230, PDF2.1	0.9964
GOTERM_BP_ALL	GO:0016481~negative regulation of transcription	2	0.815994	NIMIN1, ATMYB41	0.9966
GOTERM_BP_ALL	GO:0051187~cofactor catabolic process	2	0.815994	SDH2-3, MLS	0.9966
GOTERM_BP_ALL	GO:0006650~glycerophospholipid metabolic process	2	0.821298	ATPIP5K1, PIPK11	0.9968
GOTERM_BP_ALL	GO:0009072~aromatic amino acid family metabolic process	2	0.821298	PAL4, CYP79B2	0.9968
GOTERM_BP_ALL	GO:0035315~hair cell differentiation	2	0.821298	FAS2, ATMYB5	0.9968
GOTERM_BP_ALL	GO:0009820~alkaloid metabolic process	2	0.821298	SS3, AT3G51450	0.9968
GOTERM_BP_ALL	GO:0009624~response to nematode	2	0.821298	ATMRP9, GPT2	0.9968
GOTERM_BP_ALL	GO:0010026~trichome differentiation	2	0.821298	FAS2, ATMYB5	0.9968
GOTERM_BP_ALL	GO:0006139~nucleobase, nucleoside, nucleotide and nucleic acid metabolic process	66	0.822815	PEI1, AT3G49950, BME3, AT3G12460, PIL2, RGL2, AT1G29630, AT1G68920, AT3G63380, SPT, CBF4, WRKY43, ANAC005, BBM, AT2G40350, AT5G59230, AT3G12410, ESR1, NF-YC5, SPL15, AT4G33280, AT1G64380, FAS2, AT4G38000, MYB90, ATMYB5, AT1G66470, AT1G20720, GMD1, DRD1, AT4G31615, RTL3, IAA32, ULT2, AT4G29610, NF-YB2, ATERF6, AT2G47300, AT1G71520, AT5G61890, AT1G27660, AT3G63510, AT4G36710, AT4G16430, IPT5, TCP4,…	0.9969
GOTERM_BP_ALL	GO:0040029~regulation of gene expression, epigenetic	4	0.82294	DRD1, AT2G19920, MIR166E, MIR159A	0.9968
GOTERM_BP_ALL	GO:0009965~leaf morphogenesis	3	0.824624	TCP4, FAS2, ATMYB5	0.9968
GOTERM_BP_ALL	GO:0006807~nitrogen compound metabolic process	81	0.825487	PEI1, AT3G49950, BME3, AT3G12460, PIL2, RGL2, AT1G29630, ATARD3, AT2G43590, CYP79B2, AT1G68920, AT3G63380, SPT, CBF4, WRKY43, ANAC005, BBM, AT2G40350, AT5G59230, AT3G12410, ESR1, ACS2, NF-YC5, SPL15, AT4G33280, AT1G64380, FAS2, AT2G43580, AT4G38000, MYB90, ATMYB5, AT1G31690, AT1G66470, AT1G20720, GMD1, DRD1, AT4G31615, RTL3, IAA32, ULT2, AT4G29610, NF-YB2, GAD4, ATERF6, AT2G47300, AT1G71520, ETR1…	0.9968
GOTERM_BP_ALL	GO:0009064~glutamine family amino acid metabolic process	2	0.826448	GAD4, POP2	0.9968
GOTERM_BP_ALL	GO:0006730~one-carbon metabolic process	3	0.828492	DRD1, ATACA2, ACA7	0.9969
GOTERM_BP_ALL	GO:0009267~cellular response to starvation	2	0.831451	AT3G50210, SPX4	0.997
GOTERM_BP_ALL	GO:0051239~regulation of multicellular organismal process	5	0.835805	LEP, SOM, SPT, CO, RGL2	0.9972
GOTERM_BP_ALL	GO:0015672~monovalent inorganic cation transport	4	0.83907	ATCNGC9, AT4G12030, AT5G41330, HAK5	0.9973
GOTERM_BP_ALL	GO:0019318~hexose metabolic process	4	0.83907	GMD1, AT3G01260, AT3G04050, AT4G26530	0.9973
GOTERM_BP_ALL	GO:0008152~metabolic process	275	0.839342	AT3G49950, XSP1, CYP707A3, PIL2, AT4G39270, AT5G20950, AT5G57530, ATARD3, SCPL7, AT1G68920, AT1G49570, AT2G40250, AT4G38030, BBM, UNE9, AT3G29320, AT1G14185, AT3G45330, AT1G79500, ADS1, ACS2, AT1G58725, ACS3, AT1G64380, CYP705A30, BGLU24, BGLU27, CYP76C1, CYP76C2, CYP76C3, AT1G71691, AT1G43620, MYB90, AT1G20720, ULP1B, AT2G45610, AT4G31615, AT4G16230, ATGSTU4, XTR3, ULT2, ATGSTU2, GAD4, AT1G71520…	0.9973
GOTERM_BP_ALL	GO:0019752~carboxylic acid metabolic process	19	0.83952	KCS2, JAR1, MES17, GA2, ADS1, CYP707A3, PAL4, AT2G37700, AK3, ACS2, ATARD3, GAD4, HTH, CYP79B2, POP2, MLS, AT5G41040, AAO3, ATBCAT-1	0.9972
GOTERM_BP_ALL	GO:0043436~oxoacid metabolic process	19	0.83952	KCS2, JAR1, MES17, GA2, ADS1, CYP707A3, PAL4, AT2G37700, AK3, ACS2, ATARD3, GAD4, HTH, CYP79B2, POP2, MLS, AT5G41040, AAO3, ATBCAT-1	0.9972
GOTERM_BP_ALL	GO:0009913~epidermal cell differentiation	3	0.83964	SCD1, FAS2, ATMYB5	0.9972
GOTERM_BP_ALL	GO:0006082~organic acid metabolic process	19	0.841018	KCS2, JAR1, MES17, GA2, ADS1, CYP707A3, PAL4, AT2G37700, AK3, ACS2, ATARD3, GAD4, HTH, CYP79B2, POP2, MLS, AT5G41040, AAO3, ATBCAT-1	0.9972
GOTERM_BP_ALL	GO:0006839~mitochondrial transport	2	0.841028	BAC2, AT5G09470	0.9971
GOTERM_BP_ALL	GO:0006066~alcohol metabolic process	7	0.84558	GMD1, AT1G14185, GPDHC1, HTH, AT3G01260, AT3G04050, AT4G26530	0.9973
GOTERM_BP_ALL	GO:0019953~sexual reproduction	2	0.850062	ATEXPB4, UNE9	0.9975
GOTERM_BP_ALL	GO:0046164~alcohol catabolic process	3	0.850128	GPDHC1, AT3G04050, AT4G26530	0.9975
GOTERM_BP_ALL	GO:0043086~negative regulation of catalytic activity	2	0.854386	SDD1, XSP1	0.9976
GOTERM_BP_ALL	GO:0043094~cellular metabolic compound salvage	2	0.854386	ATARD3, GAMMA_CA3	0.9976
GOTERM_BP_ALL	GO:0046486~glycerolipid metabolic process	2	0.854386	ATPIP5K1, PIPK11	0.9976
GOTERM_BP_ALL	GO:0010035~response to inorganic substance	13	0.854819	TT10, ATNRT2:1, AT5G19880, ATACA2, AT5G05340, PAP26, AT4G30170, ILR2, AT2G24800, PHS2, POP2, AT4G21830, AT1G49570	0.9976
GOTERM_BP_ALL	GO:0008202~steroid metabolic process	2	0.858584	ORP4C, AT1G77730	0.9978
GOTERM_BP_ALL	GO:0051172~negative regulation of nitrogen compound metabolic process	2	0.858584	NIMIN1, ATMYB41	0.9978
GOTERM_BP_ALL	GO:0042594~response to starvation	2	0.858584	AT3G50210, SPX4	0.9978
GOTERM_BP_ALL	GO:0045934~negative regulation of nucleobase, nucleoside, nucleotide and nucleic acid metabolic process	2	0.858584	NIMIN1, ATMYB41	0.9978
GOTERM_BP_ALL	GO:0042180~cellular ketone metabolic process	19	0.859559	KCS2, JAR1, MES17, GA2, ADS1, CYP707A3, PAL4, AT2G37700, AK3, ACS2, ATARD3, GAD4, HTH, CYP79B2, POP2, MLS, AT5G41040, AAO3, ATBCAT-1	0.9978
GOTERM_BP_ALL	GO:0009932~cell tip growth	2	0.862662	POP2, SEC5B	0.9979
GOTERM_BP_ALL	GO:0051606~detection of stimulus	2	0.862662	JAR1, ETR1	0.9979
GOTERM_BP_ALL	GO:0007017~microtubule-based process	3	0.86623	AT3G44730, AT4G00695, ATK4	0.998
GOTERM_BP_ALL	GO:0010558~negative regulation of macromolecule biosynthetic process	2	0.866623	NIMIN1, ATMYB41	0.998
GOTERM_BP_ALL	GO:0031669~cellular response to nutrient levels	2	0.866623	AT3G50210, SPX4	0.998
GOTERM_BP_ALL	GO:0006644~phospholipid metabolic process	3	0.869254	ATPIP5K1, PLA2-ALPHA, PIPK11	0.9981
GOTERM_BP_ALL	GO:0016458~gene silencing	3	0.869254	AT2G19920, MIR166E, MIR159A	0.9981
GOTERM_BP_ALL	GO:0044092~negative regulation of molecular function	2	0.87047	SDD1, XSP1	0.9981
GOTERM_BP_ALL	GO:0015833~peptide transport	2	0.87047	YSL8, AT1G72120	0.9981
GOTERM_BP_ALL	GO:0006857~oligopeptide transport	2	0.87047	YSL8, AT1G72120	0.9981
GOTERM_BP_ALL	GO:0035195~gene silencing by miRNA	2	0.87047	MIR166E, MIR159A	0.9981
GOTERM_BP_ALL	GO:0010228~vegetative to reproductive phase transition	2	0.881359	AGL12, SPL15	0.9985
GOTERM_BP_ALL	GO:0000096~sulfur amino acid metabolic process	2	0.884781	ATARD3, ACS2	0.9986
GOTERM_BP_ALL	GO:0048588~developmental cell growth	2	0.884781	POP2, SEC5B	0.9986
GOTERM_BP_ALL	GO:0009266~response to temperature stimulus	8	0.88623	AT3G29320, RAB18, ETR1, SPT, LTI65, GR-RBP8, GER3, AT2G40350	0.9986
GOTERM_BP_ALL	GO:0050832~defense response to fungus	9	0.890528	AT1G76954, AT1G64107, AT5G51845, PDF1.2, LURP1, FMO1, AT5G61890, AT5G33355, PDF2.1	0.9987
GOTERM_BP_ALL	GO:0006970~response to osmotic stress	9	0.890528	MYB49, KCS2, ETR1, ATMYB102, LTI65, AT2G47770, PYK10, GR-RBP8, RGL2	0.9987
GOTERM_BP_ALL	GO:0007018~microtubule-based movement	2	0.891334	AT3G44730, ATK4	0.9987
GOTERM_BP_ALL	GO:0009553~embryo sac development	2	0.891334	GSO2, HTH	0.9987
GOTERM_BP_ALL	GO:0006399~tRNA metabolic process	3	0.893771	AT2G47300, AT3G63510, IPT5	0.9988
GOTERM_BP_ALL	GO:0006096~glycolysis	2	0.900472	AT3G04050, AT4G26530	0.999
GOTERM_BP_ALL	GO:0009908~flower development	5	0.903815	CRC, SPT, PUCHI, CO, RGL2	0.9991
GOTERM_BP_ALL	GO:0005996~monosaccharide metabolic process	4	0.90395	GMD1, AT3G01260, AT3G04050, AT4G26530	0.9991
GOTERM_BP_ALL	GO:0009409~response to cold	5	0.905577	RAB18, SPT, LTI65, GR-RBP8, GER3	0.9991
GOTERM_BP_ALL	GO:0031668~cellular response to extracellular stimulus	2	0.906134	AT3G50210, SPX4	0.9991
GOTERM_BP_ALL	GO:0009651~response to salt stress	8	0.909071	MYB49, ETR1, ATMYB102, LTI65, AT2G47770, PYK10, GR-RBP8, RGL2	0.9991
GOTERM_BP_ALL	GO:0034641~cellular nitrogen compound metabolic process	75	0.915031	PEI1, AT3G49950, BME3, AT3G12460, PIL2, RGL2, AT1G29630, ATARD3, CYP79B2, AT1G68920, AT3G63380, SPT, CBF4, WRKY43, ANAC005, BBM, AT2G40350, AT5G59230, AT3G12410, ESR1, ACS2, NF-YC5, SPL15, AT4G33280, AT1G64380, FAS2, AT4G38000, MYB90, ATMYB5, AT1G66470, AT1G20720, GMD1, DRD1, AT4G31615, RTL3, IAA32, ULT2, AT4G29610, NF-YB2, GAD4, ATERF6, AT2G47300, AT1G71520, AT5G61890, AT1G27660, AT3G63510, AT4G…	0.9993
GOTERM_BP_ALL	GO:0045333~cellular respiration	2	0.923537	SDH2-3, MLS	0.9995
GOTERM_BP_ALL	GO:0010608~posttranscriptional regulation of gene expression	3	0.923565	AT2G19920, MIR166E, MIR159A	0.9994
GOTERM_BP_ALL	GO:0006520~cellular amino acid metabolic process	8	0.926736	ATARD3, GAD4, PAL4, CYP79B2, AK3, ACS2, POP2, ATBCAT-1	0.9995
GOTERM_BP_ALL	GO:0001906~cell killing	6	0.930331	AT1G76954, AT1G64107, AT5G51845, PDF1.2, AT5G33355, PDF2.1	0.9996
GOTERM_BP_ALL	GO:0031640~killing of cells of another organism	6	0.930331	AT1G76954, AT1G64107, AT5G51845, PDF1.2, AT5G33355, PDF2.1	0.9996
GOTERM_BP_ALL	GO:0050790~regulation of catalytic activity	3	0.930512	AT3G59570, SDD1, XSP1	0.9995
GOTERM_BP_ALL	GO:0035194~posttranscriptional gene silencing by RNA	2	0.931995	MIR166E, MIR159A	0.9996
GOTERM_BP_ALL	GO:0048507~meristem development	2	0.931995	FAS2, CRC	0.9996
GOTERM_BP_ALL	GO:0015980~energy derivation by oxidation of organic compounds	2	0.935867	SDH2-3, MLS	0.9996
GOTERM_BP_ALL	GO:0048518~positive regulation of biological process	4	0.944245	LEP, JAR1, FMO1, FUS3	0.9997
GOTERM_BP_ALL	GO:0006633~fatty acid biosynthetic process	3	0.945361	KCS2, ADS1, AT2G37700	0.9998
GOTERM_BP_ALL	GO:0065009~regulation of molecular function	3	0.945361	AT3G59570, SDD1, XSP1	0.9998
GOTERM_BP_ALL	GO:0031047~gene silencing by RNA	2	0.946212	MIR166E, MIR159A	0.9998
GOTERM_BP_ALL	GO:0046394~carboxylic acid biosynthetic process	8	0.950942	ATARD3, KCS2, GA2, ADS1, CYP79B2, AT2G37700, AK3, AAO3	0.9998
GOTERM_BP_ALL	GO:0016053~organic acid biosynthetic process	8	0.950942	ATARD3, KCS2, GA2, ADS1, CYP79B2, AT2G37700, AK3, AAO3	0.9998
GOTERM_BP_ALL	GO:0006007~glucose catabolic process	2	0.953549	AT3G04050, AT4G26530	0.9998
GOTERM_BP_ALL	GO:0046365~monosaccharide catabolic process	2	0.954892	AT3G04050, AT4G26530	0.9998
GOTERM_BP_ALL	GO:0048438~floral whorl development	2	0.954892	CRC, SPT	0.9998
GOTERM_BP_ALL	GO:0019320~hexose catabolic process	2	0.954892	AT3G04050, AT4G26530	0.9998
GOTERM_BP_ALL	GO:0044106~cellular amine metabolic process	8	0.955567	ATARD3, GAD4, PAL4, CYP79B2, AK3, ACS2, POP2, ATBCAT-1	0.9998
GOTERM_BP_ALL	GO:0007010~cytoskeleton organization	2	0.958693	AT4G00695, AT4G15200	0.9999
GOTERM_BP_ALL	GO:0006796~phosphate metabolic process	28	0.965498	AT5G01950, AT4G39270, ATB_BETA, AT1G07550, AT5G02760, AT3G20530, AT1G64300, ETR1, AT2G42960, AT2G43930, AT2G41820, AT5G40380, CIPK19, SDH2-3, CIPK18, AT3G45330, GPDHC1, GSO2, AT3G08680, AT5G66080, AT5G07620, AT2G25760, AT2G29380, TOPP6, AT5G24080, AT3G50230, SEX4, AT3G45670	0.9999
GOTERM_BP_ALL	GO:0006793~phosphorus metabolic process	28	0.965864	AT5G01950, AT4G39270, ATB_BETA, AT1G07550, AT5G02760, AT3G20530, AT1G64300, ETR1, AT2G42960, AT2G43930, AT2G41820, AT5G40380, CIPK19, SDH2-3, CIPK18, AT3G45330, GPDHC1, GSO2, AT3G08680, AT5G66080, AT5G07620, AT2G25760, AT2G29380, TOPP6, AT5G24080, AT3G50230, SEX4, AT3G45670	0.9999
GOTERM_BP_ALL	GO:0006006~glucose metabolic process	2	0.966364	AT3G04050, AT4G26530	0.9999
GOTERM_BP_ALL	GO:0051179~localization	50	0.96736	AT4G33550, ZIP3, BAC2, AT3G55090, AAC2, AT1G25240, AT2G43930, AT2G37870, AT3G63380, CYP79B2, GPT2, ATMRP15, INT3, AT2G17500, ATNRT2:1, AT4G12030, AT1G72120, AT2G37390, FHL, AT3G22600, AT2G04090, AT1G20925, AT5G52730, YSL8, AT5G55410, AT5G52710, ATCNGC9, AAP7, SEC1A, ATMRP9, ELP, AT3G20460, AT1G25530, HAK5, VIT1, PDR6, AT1G12950, ETR1, AT4G08570, AT5G41330, SDH2-3, AT5G48290, PDR13, AT3G22620, AIR…	0.9999
GOTERM_BP_ALL	GO:0048878~chemical homeostasis	2	0.9692	VIT1, BRU6	0.9999
GOTERM_BP_ALL	GO:0034470~ncRNA processing	3	0.972531	AT2G47300, AT3G63510, IPT5	0.9999
GOTERM_BP_ALL	GO:0048437~floral organ development	2	0.973406	CRC, SPT	1
GOTERM_BP_ALL	GO:0009408~response to heat	2	0.97565	ETR1, AT2G40350	1
GOTERM_BP_ALL	GO:0008219~cell death	4	0.978387	MLO14, FMO1, AT5G45200, ELI3-2	1
GOTERM_BP_ALL	GO:0016265~death	4	0.978387	MLO14, FMO1, AT5G45200, ELI3-2	1
GOTERM_BP_ALL	GO:0022402~cell cycle process	2	0.979585	SCD1, CYC1BAT	1
GOTERM_BP_ALL	GO:0016568~chromatin modification	2	0.98185	SDG16, FAS2	1
GOTERM_BP_ALL	GO:0006810~transport	46	0.985321	AT5G55410, ZIP3, AT4G33550, AT5G52710, ATCNGC9, AAP7, BAC2, ATMRP9, SEC1A, ELP, AT3G55090, AAC2, AT3G20460, AT1G25530, HAK5, PDR6, AT1G12950, AT1G25240, AT4G08570, AT2G37870, AT2G43930, AT3G63380, GPT2, ATMRP15, INT3, AT5G41330, SDH2-3, AT5G48290, ATNRT2:1, AT2G17500, PDR13, AT3G22620, AIR1, AT4G12030, AT5G09470, AT1G15150, AT1G72120, AT3G05150, AT2G37390, AT1G23000, ATVAMP726, AT3G22600, AT2G040…	1
GOTERM_BP_ALL	GO:0046483~heterocycle metabolic process	7	0.98654	ETR1, MES17, CYP79B2, AT3G63380, IPT5, AT4G29610, AT4G20320	1
GOTERM_BP_ALL	GO:0051234~establishment of localization	46	0.986711	AT5G55410, ZIP3, AT4G33550, AT5G52710, ATCNGC9, AAP7, BAC2, ATMRP9, SEC1A, ELP, AT3G55090, AAC2, AT3G20460, AT1G25530, HAK5, PDR6, AT1G12950, AT1G25240, AT4G08570, AT2G37870, AT2G43930, AT3G63380, GPT2, ATMRP15, INT3, AT5G41330, SDH2-3, AT5G48290, ATNRT2:1, AT2G17500, PDR13, AT3G22620, AIR1, AT4G12030, AT5G09470, AT1G15150, AT1G72120, AT3G05150, AT2G37390, AT1G23000, ATVAMP726, AT3G22600, AT2G040…	1
GOTERM_BP_ALL	GO:0012501~programmed cell death	3	0.98894	FMO1, AT5G45200, ELI3-2	1
GOTERM_BP_ALL	GO:0034621~cellular macromolecular complex subunit organization	3	0.989759	FAS2, AT1G25240, AT3G58390	1
GOTERM_BP_ALL	GO:0043933~macromolecular complex subunit organization	4	0.990352	AT5G59230, FAS2, AT1G25240, AT3G58390	1
GOTERM_BP_ALL	GO:0007049~cell cycle	3	0.991664	SCD1, FAR8, CYC1BAT	1
GOTERM_BP_ALL	GO:0033036~macromolecule localization	12	0.991983	AT4G33550, AT5G55410, ETR1, AT3G22620, AIR1, AT2G37870, FHL, SEC1A, CYP79B2, ELP, ATVAMP726, AT3G22600	1
GOTERM_BP_ALL	GO:0006468~protein amino acid phosphorylation	20	0.992553	CIPK19, CIPK18, AT5G01950, AT3G45330, GSO2, AT3G08680, AT5G07620, AT4G39270, AT1G07550, AT3G20530, AT2G25760, AT1G64300, ETR1, AT2G42960, AT2G43930, AT5G24080, AT3G50230, AT2G41820, AT5G40380, AT3G45670	1
GOTERM_BP_ALL	GO:0009165~nucleotide biosynthetic process	2	0.993128	AT3G63380, AT4G20320	1
GOTERM_BP_ALL	GO:0051301~cell division	2	0.993128	SCD1, CYC1BAT	1
GOTERM_BP_ALL	GO:0016043~cellular component organization	24	0.994541	ATEXPA10, ATEXPA11, AT5G59230, LDOX, ATEXPA8, FUT13, AT3G58390, XTR3, AT4G15200, AT5G57530, SDG16, ATCSLG2, FAS2, AT1G25240, AT5G51500, AT4G00695, AT2G43870, POP2, AT4G02320, CYC1BAT, ATMYB5, SEC5B, ATEXPB4, ATGSL09	1
GOTERM_BP_ALL	GO:0006281~DNA repair	2	0.995031	AT1G29630, FAS2	1
GOTERM_BP_ALL	GO:0034654~nucleobase, nucleoside, nucleotide and nucleic acid biosynthetic process	2	0.995315	AT3G63380, AT4G20320	1
GOTERM_BP_ALL	GO:0034404~nucleobase, nucleoside and nucleotide biosynthetic process	2	0.995315	AT3G63380, AT4G20320	1
GOTERM_BP_ALL	GO:0008652~cellular amino acid biosynthetic process	2	0.995452	ATARD3, AK3	1
GOTERM_BP_ALL	GO:0034660~ncRNA metabolic process	3	0.995646	AT2G47300, AT3G63510, IPT5	1
GOTERM_BP_ALL	GO:0070271~protein complex biogenesis	2	0.995712	AT5G59230, AT1G25240	1
GOTERM_BP_ALL	GO:0006461~protein complex assembly	2	0.995712	AT5G59230, AT1G25240	1
GOTERM_BP_ALL	GO:0043687~post-translational protein modification	27	0.995938	AT5G01950, AT4G39270, AT5G40140, ATB_BETA, AT1G07550, AT5G02760, AT3G20530, AT1G64300, ETR1, AT2G42960, AT2G43930, AT2G41820, AT5G40380, CIPK19, CIPK18, AT3G45330, GSO2, AT3G08680, AT5G66080, AT5G07620, AT2G25760, AT2G29380, TOPP6, AT5G24080, AT3G50230, SEX4, AT3G45670	1
GOTERM_BP_ALL	GO:0006974~response to DNA damage stimulus	2	0.996075	AT1G29630, FAS2	1
GOTERM_BP_ALL	GO:0051641~cellular localization	7	0.996303	VIT1, ETR1, FHL, SEC1A, CYP79B2, BAC2, AT5G09470	1
GOTERM_BP_ALL	GO:0055086~nucleobase, nucleoside and nucleotide metabolic process	3	0.996561	AT3G63380, AT4G29610, AT4G20320	1
GOTERM_BP_ALL	GO:0006732~coenzyme metabolic process	2	0.996712	SDH2-3, MLS	1
GOTERM_BP_ALL	GO:0065003~macromolecular complex assembly	3	0.996737	AT5G59230, FAS2, AT1G25240	1
GOTERM_BP_ALL	GO:0006508~proteolysis	18	0.996903	SCPL35, ULP1B, SCPL33, XSP1, AT3G54400, AT3G51340, ATL43, CP1, AT5G40140, DEGP13, AT5G07040, SDD1, AT1G65120, SCPL7, SCPL16, AT1G23465, SKIP5, SCPL28	1
GOTERM_BP_ALL	GO:0016310~phosphorylation	21	0.997257	CIPK19, SDH2-3, CIPK18, AT5G01950, AT3G45330, GSO2, AT3G08680, AT5G07620, AT4G39270, AT1G07550, AT3G20530, AT2G25760, AT1G64300, AT2G42960, ETR1, AT2G43930, AT5G24080, AT3G50230, AT2G41820, AT5G40380, AT3G45670	1
GOTERM_BP_ALL	GO:0006464~protein modification process	31	0.997292	AT5G01950, AT4G17470, AT4G39270, AT5G40140, ATB_BETA, AT1G07550, AT5G02760, AT3G20530, AT1G64300, AT2G42960, ETR1, AT2G43930, AT2G41820, AT5G40380, CIPK19, CIPK18, AT4G05310, AT3G45330, FUT13, GSO2, AT3G08680, AT5G66080, AT5G07620, AT5G47330, AT2G25760, AT2G29380, TOPP6, AT5G24080, AT3G50230, SEX4, AT3G45670	1
GOTERM_BP_ALL	GO:0042592~homeostatic process	3	0.997357	VIT1, TTL3, BRU6	1
GOTERM_BP_ALL	GO:0009309~amine biosynthetic process	2	0.997479	ATARD3, AK3	1
GOTERM_BP_ALL	GO:0034622~cellular macromolecular complex assembly	2	0.99776	FAS2, AT1G25240	1
GOTERM_BP_ALL	GO:0009057~macromolecule catabolic process	10	0.997943	AT5G07040, AT1G65120, DPE1, DPE2, AT2G43580, ATL43, AT2G43590, BAM5, SKIP5, AT5G40140	1
GOTERM_BP_ALL	GO:0044238~primary metabolic process	207	0.997963	AT3G49950, XSP1, CYP707A3, PIL2, AT4G39270, AT5G20950, AT5G57530, ATARD3, SCPL7, AT1G68920, AT2G40250, AT4G38030, BBM, AT3G29320, AT3G45330, AT1G79500, ADS1, ACS2, AT1G58725, AT1G64380, BGLU24, BGLU27, AT1G71691, AT1G43620, MYB90, AT1G20720, ULP1B, AT4G31615, AT4G16230, XTR3, ULT2, GAD4, AT1G71520, ETR1, AT1G27660, AT1G23465, AT4G36710, AT4G16430, KCS2, AT3G50650, PAL4, AT5G18450, AT5G47330, AT3G…	1
GOTERM_BP_ALL	GO:0016192~vesicle-mediated transport	3	0.998077	AT1G25240, SEC1A, ATVAMP726	1
GOTERM_BP_ALL	GO:0006325~chromatin organization	2	0.998382	SDG16, FAS2	1
GOTERM_BP_ALL	GO:0070727~cellular macromolecule localization	3	0.998639	ETR1, FHL, CYP79B2	1
GOTERM_BP_ALL	GO:0009058~biosynthetic process	95	0.998699	PEI1, LDOX, AT3G49950, BME3, GA2, AT3G58390, PIL2, RGL2, ELI3-2, DFR, ATARD3, CYP79B2, AT1G68920, AT3G63380, SPT, CBF4, CYP79F1, WRKY43, ANAC005, BBM, AAO3, AT5G55340, AT2G40350, AT5G59230, TT10, AT1G79500, FUT13, ADS1, AT4G12030, AT5MAT, ESR1, FAR8, AT5G10100, ACS2, ACS3, NF-YC5, SPL15, AT4G33280, AT1G64380, AT4G38000, AT1G43620, MYB90, ATMYB5, AT1G66470, AT4G31615, AT1G73160, AT1G09500, IAA32, …	1
GOTERM_BP_ALL	GO:0006396~RNA processing	5	0.99877	AT2G47300, RTL3, AT3G49130, AT3G63510, IPT5	1
GOTERM_BP_ALL	GO:0019725~cellular homeostasis	2	0.998796	VIT1, TTL3	1
GOTERM_BP_ALL	GO:0009117~nucleotide metabolic process	2	0.998898	AT3G63380, AT4G20320	1
GOTERM_BP_ALL	GO:0006753~nucleoside phosphate metabolic process	2	0.998898	AT3G63380, AT4G20320	1
GOTERM_BP_ALL	GO:0010038~response to metal ion	4	0.999038	TT10, ILR2, POP2, PHS2	1
GOTERM_BP_ALL	GO:0022607~cellular component assembly	3	0.999039	AT5G59230, FAS2, AT1G25240	1
GOTERM_BP_ALL	GO:0044271~nitrogen compound biosynthetic process	6	0.999052	ATARD3, CYP79B2, AK3, AT3G63380, AT3G51450, AT4G20320	1
GOTERM_BP_ALL	GO:0006457~protein folding	2	0.999372	AT1G62970, AT5G23240	1
GOTERM_BP_ALL	GO:0044249~cellular biosynthetic process	88	0.999382	PEI1, LDOX, AT3G49950, BME3, GA2, AT3G58390, PIL2, RGL2, ELI3-2, DFR, ATARD3, CYP79B2, AT1G68920, AT3G63380, SPT, CBF4, CYP79F1, WRKY43, ANAC005, BBM, AAO3, AT2G40350, AT5G59230, TT10, AT1G79500, FUT13, ADS1, AT4G12030, AT5MAT, ESR1, AT5G10100, ACS2, NF-YC5, SPL15, AT4G33280, AT1G64380, AT4G38000, AT1G43620, MYB90, ATMYB5, AT1G66470, AT4G31615, AT1G09500, IAA32, ULT2, NF-YB2, ATTPS03, ATERF6, ATC…	1
GOTERM_BP_ALL	GO:0006091~generation of precursor metabolites and energy	4	0.999418	SDH2-3, AT3G04050, MLS, AT4G26530	1
GOTERM_BP_ALL	GO:0043412~biopolymer modification	32	0.999427	DRD1, AT5G01950, AT4G17470, AT4G39270, AT5G40140, ATB_BETA, AT1G07550, AT5G02760, AT3G20530, AT1G64300, AT2G42960, ETR1, AT2G43930, AT2G41820, AT5G40380, CIPK19, CIPK18, AT4G05310, AT3G45330, FUT13, GSO2, AT3G08680, AT5G66080, AT5G07620, AT5G47330, AT2G25760, AT2G29380, TOPP6, AT5G24080, AT3G50230, SEX4, AT3G45670	1
GOTERM_BP_ALL	GO:0051276~chromosome organization	2	0.99949	SDG16, FAS2	1
GOTERM_BP_ALL	GO:0034645~cellular macromolecule biosynthetic process	57	0.999585	PEI1, AT3G49950, BME3, AT3G58390, PIL2, RGL2, AT1G68920, SPT, CBF4, WRKY43, ANAC005, BBM, AT2G40350, AT5G59230, AT1G79500, FUT13, ESR1, NF-YC5, AT4G33280, SPL15, AT1G64380, AT4G38000, MYB90, ATMYB5, AT1G66470, AT4G31615, IAA32, ULT2, NF-YB2, ATERF6, ATCSLG2, AT1G71520, AT5G61890, AT1G27660, AT4G36710, AT4G16430, TCP4, OBP2, AT5G46830, AT3G50650, AT5G18450, HB-7, AT5G52510, LEP, AGL12, SOM, AT1G21…	1
GOTERM_BP_ALL	GO:0009059~macromolecule biosynthetic process	57	0.999614	PEI1, AT3G49950, BME3, AT3G58390, PIL2, RGL2, AT1G68920, SPT, CBF4, WRKY43, ANAC005, BBM, AT2G40350, AT5G59230, AT1G79500, FUT13, ESR1, NF-YC5, AT4G33280, SPL15, AT1G64380, AT4G38000, MYB90, ATMYB5, AT1G66470, AT4G31615, IAA32, ULT2, NF-YB2, ATERF6, ATCSLG2, AT1G71520, AT5G61890, AT1G27660, AT4G36710, AT4G16430, TCP4, OBP2, AT5G46830, AT3G50650, AT5G18450, HB-7, AT5G52510, LEP, AGL12, SOM, AT1G21…	1
GOTERM_BP_ALL	GO:0006259~DNA metabolic process	3	0.999616	AT1G29630, DRD1, FAS2	1
GOTERM_BP_ALL	GO:0006996~organelle organization	7	0.999619	SDG16, LDOX, FAS2, AT1G25240, AT4G00695, CYC1BAT, AT4G15200	1
GOTERM_BP_ALL	GO:0051186~cofactor metabolic process	2	0.999726	SDH2-3, MLS	1
GOTERM_BP_ALL	GO:0043632~modification-dependent macromolecule catabolic process	5	0.999922	AT5G07040, AT1G65120, ATL43, SKIP5, AT5G40140	1
GOTERM_BP_ALL	GO:0019941~modification-dependent protein catabolic process	5	0.999922	AT5G07040, AT1G65120, ATL43, SKIP5, AT5G40140	1
GOTERM_BP_ALL	GO:0010467~gene expression	57	0.99993	PEI1, AT3G49950, BME3, AT3G58390, PIL2, RGL2, AT1G68920, SPT, CBF4, WRKY43, ANAC005, BBM, AT2G40350, AT5G59230, ESR1, NF-YC5, AT4G33280, SPL15, AT1G64380, AT4G38000, MYB90, ATMYB5, AT1G66470, AT4G31615, RTL3, IAA32, ULT2, NF-YB2, ATERF6, AT2G47300, AT1G71520, AT5G61890, AT1G27660, AT3G63510, AT4G36710, AT4G16430, IPT5, TCP4, OBP2, AT5G46830, AT3G50650, HB-7, AT5G18450, AT5G52510, LEP, AGL12, SOM,…	1
GOTERM_BP_ALL	GO:0051603~proteolysis involved in cellular protein catabolic process	5	0.999931	AT5G07040, AT1G65120, ATL43, SKIP5, AT5G40140	1
GOTERM_BP_ALL	GO:0046686~response to cadmium ion	2	0.999934	POP2, PHS2	1
GOTERM_BP_ALL	GO:0044257~cellular protein catabolic process	5	0.999941	AT5G07040, AT1G65120, ATL43, SKIP5, AT5G40140	1
GOTERM_BP_ALL	GO:0030163~protein catabolic process	5	0.99996	AT5G07040, AT1G65120, ATL43, SKIP5, AT5G40140	1
GOTERM_BP_ALL	GO:0016070~RNA metabolic process	6	0.999971	AT2G47300, AT5G59230, RTL3, AT3G49130, AT3G63510, IPT5	1
GOTERM_BP_ALL	GO:0044265~cellular macromolecule catabolic process	5	0.999971	AT5G07040, AT1G65120, ATL43, SKIP5, AT5G40140	1
GOTERM_BP_ALL	GO:0051649~establishment of localization in cell	3	0.999979	SEC1A, BAC2, AT5G09470	1
GOTERM_BP_ALL	GO:0046907~intracellular transport	2	0.999992	BAC2, AT5G09470	1
GOTERM_BP_ALL	GO:0008104~protein localization	3	0.999995	FHL, SEC1A, ATVAMP726	1
GOTERM_BP_ALL	GO:0044085~cellular component biogenesis	4	0.999998	AT5G59230, FAS2, AT1G25240, XTR3	1
GOTERM_BP_ALL	GO:0044237~cellular metabolic process	177	0.999998	LDOX, AT3G49950, BME3, AT3G12460, CYP707A3, AT3G58390, PIL2, AT4G39270, CYP705A5, AT5G57530, AT4G26530, AT3G20530, AT5G02760, RGL2, ATARD3, AT1G64300, HTH, SPT, AT1G68920, AT3G63380, CBF4, AT1G49570, CYP79F1, WRKY43, BBM, TT10, AT5G19880, AT3G45330, AT1G79500, AT4G05310, FUT13, ADS1, AT3G01260, AT5G10100, ACS2, SPL15, AT4G33280, AT1G64380, AT2G29380, SKIP5, AT1G43620, MYB90, ATMYB5, AT1G66470, AT…	1
GOTERM_BP_ALL	GO:0015031~protein transport	2	0.999999	SEC1A, ATVAMP726	1
GOTERM_BP_ALL	GO:0045184~establishment of protein localization	2	0.999999	SEC1A, ATVAMP726	1
GOTERM_BP_ALL	GO:0043170~macromolecule metabolic process	121	1	AT3G49950, XSP1, BME3, PIL2, AT3G58390, AT4G39270, AT5G57530, RGL2, AT3G20530, AT5G02760, AT1G64300, SCPL7, AT2G43590, SPT, AT1G68920, CBF4, WRKY43, BBM, AT1G79500, AT3G45330, AT4G05310, FUT13, CP1, SPL15, AT4G33280, AT1G64380, AT2G29380, SCPL16, AT2G43580, SKIP5, MYB90, ATMYB5, AT1G66470, ULP1B, DRD1, AT4G31615, XTR3, AT5G40140, IAA32, ULT2, ATERF6, AT1G71520, ETR1, AT2G42960, AT1G27660, AT1G234…	1
GOTERM_BP_ALL	GO:0044260~cellular macromolecule metabolic process	106	1	AT3G49950, BME3, PIL2, AT3G58390, AT4G39270, AT5G57530, RGL2, AT5G02760, AT3G20530, AT1G64300, AT1G68920, SPT, CBF4, WRKY43, BBM, AT1G79500, AT3G45330, AT4G05310, FUT13, AT4G33280, SPL15, AT1G64380, AT2G29380, SKIP5, MYB90, ATMYB5, AT1G66470, DRD1, AT4G31615, XTR3, AT5G40140, IAA32, ULT2, ATERF6, AT1G71520, AT2G42960, ETR1, AT1G27660, AT3G63510, AT4G36710, AT2G41820, AT4G16430, IPT5, CIPK19, CIPK…	1
GOTERM_BP_ALL	GO:0009987~cellular process	226	1	AT3G49950, CYP707A3, PIL2, AT4G39270, AT5G57530, ATARD3, AT1G68920, AT1G49570, BBM, AT3G45330, AT1G79500, ADS1, ACS2, AT1G64380, AT2G04090, AT1G43620, MYB90, BRX, AT1G20720, AT4G31615, RALFL10, ATGSTU4, XTR3, ULT2, ATGSTU2, GAD4, AT1G12950, AT1G71520, ETR1, AT1G27660, AT4G36710, AT4G16430, SCD1, KCS2, AT3G44730, YUC5, PAP26, AT3G50650, TTL3, PAL4, AT5G18450, AT5G47330, AT4G20320, AT2G25760, AT1G6…	1
GOTERM_BP_ALL	GO:0019538~protein metabolic process	51	1	XSP1, AT3G58390, AT4G39270, DEGP13, AT5G02760, AT3G20530, SDD1, SCPL7, AT1G64300, AT2G43930, AT4G05310, AT3G45330, AT5G23240, AT3G54400, FUT13, CP1, AT2G29380, SCPL16, AT3G50230, SKIP5, AT3G45670, ULP1B, AT5G01950, AT4G17470, ATL43, AT5G40140, ATB_BETA, AT1G07550, AT1G62970, AT2G42960, ETR1, AT1G23465, AT2G41820, AT5G40380, SCPL28, SCPL35, CIPK19, CIPK18, SCPL33, GSO2, AT3G08680, AT3G51340, AT5G6…	1
GOTERM_BP_ALL	GO:0044267~cellular protein metabolic process	38	1	AT5G01950, AT4G17470, ATL43, AT3G58390, AT4G39270, AT5G40140, ATB_BETA, AT1G07550, AT5G02760, AT3G20530, AT1G62970, AT1G64300, AT2G42960, ETR1, AT2G43930, AT2G41820, AT5G40380, CIPK19, CIPK18, AT5G23240, AT4G05310, AT3G45330, FUT13, GSO2, AT3G08680, AT5G66080, AT5G07620, AT5G47330, AT2G25760, AT5G07040, AT2G29380, AT1G65120, TOPP6, AT5G24080, AT3G50230, SEX4, SKIP5, AT3G45670	1
GOTERM_BP_ALL	GO:0009693~ethylene biosynthetic process	1	1	ACS2	1
GOTERM_BP_ALL	GO:0009144~purine nucleoside triphosphate metabolic process	1	1	AT3G63380	1
GOTERM_BP_ALL	GO:0006412~translation	1	1	AT3G58390	1
GOTERM_BP_ALL	GO:0031507~heterochromatin formation	1	1	FAS2	1
GOTERM_BP_ALL	GO:0046087~cytidine metabolic process	1	1	AT4G29610	1
GOTERM_BP_ALL	GO:0043413~biopolymer glycosylation	1	1	FUT13	1
GOTERM_BP_ALL	GO:0051762~sesquiterpene biosynthetic process	1	1	AAO3	1
GOTERM_BP_ALL	GO:0009864~induced systemic resistance, jasmonic acid mediated signaling pathway	1	1	JAR1	1
GOTERM_BP_ALL	GO:0009566~fertilization	1	1	UNE9	1
GOTERM_BP_ALL	GO:0006163~purine nucleotide metabolic process	1	1	AT3G63380	1
GOTERM_BP_ALL	GO:0051128~regulation of cellular component organization	1	1	ATGSL09	1
GOTERM_BP_ALL	GO:0010116~positive regulation of abscisic acid biosynthetic process	1	1	FUS3	1
GOTERM_BP_ALL	GO:0009086~methionine biosynthetic process	1	1	ATARD3	1
GOTERM_BP_ALL	GO:0048522~positive regulation of cellular process	1	1	FUS3	1
GOTERM_BP_ALL	GO:0042773~ATP synthesis coupled electron transport	1	1	SDH2-3	1
GOTERM_BP_ALL	GO:0009750~response to fructose stimulus	1	1	AT1G74670	1
GOTERM_BP_ALL	GO:0010052~guard cell differentiation	1	1	SCD1	1
GOTERM_BP_ALL	GO:0048268~clathrin coat assembly	1	1	AT1G25240	1
GOTERM_BP_ALL	GO:0016050~vesicle organization	1	1	AT1G25240	1
GOTERM_BP_ALL	GO:0009972~cytidine deamination	1	1	AT4G29610	1
GOTERM_BP_ALL	GO:0045454~cell redox homeostasis	1	1	TTL3	1
GOTERM_BP_ALL	GO:0009700~indole phytoalexin biosynthetic process	1	1	CYP79B2	1
GOTERM_BP_ALL	GO:0022610~biological adhesion	1	1	POP2	1
GOTERM_BP_ALL	GO:0009260~ribonucleotide biosynthetic process	1	1	AT3G63380	1
GOTERM_BP_ALL	GO:0006972~hyperosmotic response	1	1	RGL2	1
GOTERM_BP_ALL	GO:0018202~peptidyl-histidine modification	1	1	ETR1	1
GOTERM_BP_ALL	GO:0009164~nucleoside catabolic process	1	1	AT4G29610	1
GOTERM_BP_ALL	GO:0031407~oxylipin metabolic process	1	1	JAR1	1
GOTERM_BP_ALL	GO:0046352~disaccharide catabolic process	1	1	DPE2	1
GOTERM_BP_ALL	GO:0010182~sugar mediated signaling	1	1	ETR1	1
GOTERM_BP_ALL	GO:0010037~response to carbon dioxide	1	1	ATACA2	1
GOTERM_BP_ALL	GO:0048582~positive regulation of post-embryonic development	1	1	LEP	1
GOTERM_BP_ALL	GO:0048544~recognition of pollen	1	1	AT5G24080	1
GOTERM_BP_ALL	GO:0006013~mannose metabolic process	1	1	GMD1	1
GOTERM_BP_ALL	GO:0015865~purine nucleotide transport	1	1	AAC2	1
GOTERM_BP_ALL	GO:0045489~pectin biosynthetic process	1	1	AT1G79500	1
GOTERM_BP_ALL	GO:0040011~locomotion	1	1	POP2	1
GOTERM_BP_ALL	GO:0010582~floral meristem determinacy	1	1	CRC	1
GOTERM_BP_ALL	GO:0008037~cell recognition	1	1	AT5G24080	1
GOTERM_BP_ALL	GO:0009101~glycoprotein biosynthetic process	1	1	FUT13	1
GOTERM_BP_ALL	GO:0019405~alditol catabolic process	1	1	GPDHC1	1
GOTERM_BP_ALL	GO:0008360~regulation of cell shape	1	1	ATGSL09	1
GOTERM_BP_ALL	GO:0006486~protein amino acid glycosylation	1	1	FUT13	1
GOTERM_BP_ALL	GO:0016107~sesquiterpenoid catabolic process	1	1	CYP707A3	1
GOTERM_BP_ALL	GO:0009684~indoleacetic acid biosynthetic process	1	1	CYP79B2	1
GOTERM_BP_ALL	GO:0008645~hexose transport	1	1	GPT2	1
GOTERM_BP_ALL	GO:0007568~aging	1	1	AT3G50210	1
GOTERM_BP_ALL	GO:0009593~detection of chemical stimulus	1	1	ETR1	1
GOTERM_BP_ALL	GO:0000304~response to singlet oxygen	1	1	AT4G21830	1
GOTERM_BP_ALL	GO:0009088~threonine biosynthetic process	1	1	AK3	1
GOTERM_BP_ALL	GO:0009556~microsporogenesis	1	1	FAR8	1
GOTERM_BP_ALL	GO:0007602~phototransduction	1	1	JAR1	1
GOTERM_BP_ALL	GO:0009961~response to 1-aminocyclopropane-1-carboxylic acid	1	1	RAB18	1
GOTERM_BP_ALL	GO:0009682~induced systemic resistance	1	1	JAR1	1
GOTERM_BP_ALL	GO:0044419~interspecies interaction between organisms	1	1	AT1G13230	1
GOTERM_BP_ALL	GO:0009955~adaxial/abaxial pattern formation	1	1	CRC	1
GOTERM_BP_ALL	GO:0034623~cellular macromolecular complex disassembly	1	1	AT3G58390	1
GOTERM_BP_ALL	GO:0006559~L-phenylalanine catabolic process	1	1	PAL4	1
GOTERM_BP_ALL	GO:0010235~guard mother cell cytokinesis	1	1	SCD1	1
GOTERM_BP_ALL	GO:0008284~positive regulation of cell proliferation	1	1	FUS3	1
GOTERM_BP_ALL	GO:0010167~response to nitrate	1	1	ATNRT2:1	1
GOTERM_BP_ALL	GO:0050801~ion homeostasis	1	1	VIT1	1
GOTERM_BP_ALL	GO:0046217~indole phytoalexin metabolic process	1	1	CYP79B2	1
GOTERM_BP_ALL	GO:0043450~alkene biosynthetic process	1	1	ACS2	1
GOTERM_BP_ALL	GO:0006558~L-phenylalanine metabolic process	1	1	PAL4	1
GOTERM_BP_ALL	GO:0009448~gamma-aminobutyric acid metabolic process	1	1	POP2	1
GOTERM_BP_ALL	GO:0006816~calcium ion transport	1	1	AT3G63380	1
GOTERM_BP_ALL	GO:0043455~regulation of secondary metabolic process	1	1	FUS3	1
GOTERM_BP_ALL	GO:0006105~succinate metabolic process	1	1	POP2	1
GOTERM_BP_ALL	GO:0009615~response to virus	1	1	AT5G19880	1
GOTERM_BP_ALL	GO:0016115~terpenoid catabolic process	1	1	CYP707A3	1
GOTERM_BP_ALL	GO:0006538~glutamate catabolic process	1	1	POP2	1
GOTERM_BP_ALL	GO:0006075~1,3-beta-glucan biosynthetic process	1	1	ATGSL09	1
GOTERM_BP_ALL	GO:0046903~secretion	1	1	SEC1A	1
GOTERM_BP_ALL	GO:0010023~proanthocyanidin biosynthetic process	1	1	LDOX	1
GOTERM_BP_ALL	GO:0043102~amino acid salvage	1	1	ATARD3	1
GOTERM_BP_ALL	GO:0042402~biogenic amine catabolic process	1	1	CYP79B2	1
GOTERM_BP_ALL	GO:0022900~electron transport chain	1	1	SDH2-3	1
GOTERM_BP_ALL	GO:0043087~regulation of GTPase activity	1	1	AT3G59570	1
GOTERM_BP_ALL	GO:0030259~lipid glycosylation	1	1	AT1G43620	1
GOTERM_BP_ALL	GO:0010373~negative regulation of gibberellin biosynthetic process	1	1	FUS3	1
GOTERM_BP_ALL	GO:0006351~transcription, DNA-dependent	1	1	AT5G59230	1
GOTERM_BP_ALL	GO:0009893~positive regulation of metabolic process	1	1	FUS3	1
GOTERM_BP_ALL	GO:0031328~positive regulation of cellular biosynthetic process	1	1	FUS3	1
GOTERM_BP_ALL	GO:0000911~cytokinesis by cell plate formation	1	1	SCD1	1
GOTERM_BP_ALL	GO:0010254~nectary development	1	1	CRC	1
GOTERM_BP_ALL	GO:0008300~isoprenoid catabolic process	1	1	CYP707A3	1
GOTERM_BP_ALL	GO:0032774~RNA biosynthetic process	1	1	AT5G59230	1
GOTERM_BP_ALL	GO:0006119~oxidative phosphorylation	1	1	SDH2-3	1
GOTERM_BP_ALL	GO:0009225~nucleotide-sugar metabolic process	1	1	GMD1	1
GOTERM_BP_ALL	GO:0006072~glycerol-3-phosphate metabolic process	1	1	GPDHC1	1
GOTERM_BP_ALL	GO:0046246~terpene biosynthetic process	1	1	AAO3	1
GOTERM_BP_ALL	GO:0009141~nucleoside triphosphate metabolic process	1	1	AT3G63380	1
GOTERM_BP_ALL	GO:0034613~cellular protein localization	1	1	FHL	1
GOTERM_BP_ALL	GO:0000725~recombinational repair	1	1	FAS2	1
GOTERM_BP_ALL	GO:0048236~plant-type spore development	1	1	FAR8	1
GOTERM_BP_ALL	GO:0002831~regulation of response to biotic stimulus	1	1	NIMIN1	1
GOTERM_BP_ALL	GO:0009944~polarity specification of adaxial/abaxial axis	1	1	CRC	1
GOTERM_BP_ALL	GO:0009880~embryonic pattern specification	1	1	ESR1	1
GOTERM_BP_ALL	GO:0009150~purine ribonucleotide metabolic process	1	1	AT3G63380	1
GOTERM_BP_ALL	GO:0009937~regulation of gibberellic acid mediated signaling	1	1	RGL2	1
GOTERM_BP_ALL	GO:0006820~anion transport	1	1	ATNRT2:1	1
GOTERM_BP_ALL	GO:0048278~vesicle docking	1	1	SEC1A	1
GOTERM_BP_ALL	GO:0046174~polyol catabolic process	1	1	GPDHC1	1
GOTERM_BP_ALL	GO:0016106~sesquiterpenoid biosynthetic process	1	1	AAO3	1
GOTERM_BP_ALL	GO:0006367~transcription initiation from RNA polymerase II promoter	1	1	AT5G59230	1
GOTERM_BP_ALL	GO:0051273~beta-glucan metabolic process	1	1	ATGSL09	1
GOTERM_BP_ALL	GO:0000023~maltose metabolic process	1	1	DPE2	1
GOTERM_BP_ALL	GO:0009727~detection of ethylene stimulus	1	1	ETR1	1
GOTERM_BP_ALL	GO:0019400~alditol metabolic process	1	1	GPDHC1	1
GOTERM_BP_ALL	GO:0052315~phytoalexin biosynthetic process	1	1	CYP79B2	1
GOTERM_BP_ALL	GO:0010430~fatty acid omega-oxidation	1	1	HTH	1
GOTERM_BP_ALL	GO:0046135~pyrimidine nucleoside catabolic process	1	1	AT4G29610	1
GOTERM_BP_ALL	GO:0006109~regulation of carbohydrate metabolic process	1	1	ATMYB41	1
GOTERM_BP_ALL	GO:0006302~double-strand break repair	1	1	FAS2	1
GOTERM_BP_ALL	GO:0006897~endocytosis	1	1	AT1G25240	1
GOTERM_BP_ALL	GO:0030243~cellulose metabolic process	1	1	ATCSLG2	1
GOTERM_BP_ALL	GO:0009692~ethylene metabolic process	1	1	ACS2	1
GOTERM_BP_ALL	GO:0046218~indolalkylamine catabolic process	1	1	CYP79B2	1
GOTERM_BP_ALL	GO:0007067~mitosis	1	1	CYC1BAT	1
GOTERM_BP_ALL	GO:0055082~cellular chemical homeostasis	1	1	VIT1	1
GOTERM_BP_ALL	GO:0046271~phenylpropanoid catabolic process	1	1	TT10	1
GOTERM_BP_ALL	GO:0046247~terpene catabolic process	1	1	CYP707A3	1
GOTERM_BP_ALL	GO:0043414~biopolymer methylation	1	1	DRD1	1
GOTERM_BP_ALL	GO:0043648~dicarboxylic acid metabolic process	1	1	POP2	1
GOTERM_BP_ALL	GO:0010493~Lewis a epitope biosynthetic process	1	1	FUT13	1
GOTERM_BP_ALL	GO:0048285~organelle fission	1	1	CYC1BAT	1
GOTERM_BP_ALL	GO:0006306~DNA methylation	1	1	DRD1	1
GOTERM_BP_ALL	GO:0006305~DNA alkylation	1	1	DRD1	1
GOTERM_BP_ALL	GO:0000226~microtubule cytoskeleton organization	1	1	AT4G00695	1
GOTERM_BP_ALL	GO:0010263~tricyclic triterpenoid biosynthetic process	1	1	THAS1	1
GOTERM_BP_ALL	GO:0048545~response to steroid hormone stimulus	1	1	TTL3	1
GOTERM_BP_ALL	GO:0043241~protein complex disassembly	1	1	AT3G58390	1
GOTERM_BP_ALL	GO:0055072~iron ion homeostasis	1	1	VIT1	1
GOTERM_BP_ALL	GO:0051726~regulation of cell cycle	1	1	CYC1BAT	1
GOTERM_BP_ALL	GO:0010212~response to ionizing radiation	1	1	CYC1BAT	1
GOTERM_BP_ALL	GO:0042538~hyperosmotic salinity response	1	1	RGL2	1
GOTERM_BP_ALL	GO:0006586~indolalkylamine metabolic process	1	1	CYP79B2	1
GOTERM_BP_ALL	GO:0042775~mitochondrial ATP synthesis coupled electron transport	1	1	SDH2-3	1
GOTERM_BP_ALL	GO:0010018~far red light signaling pathway	1	1	CO	1
GOTERM_BP_ALL	GO:0022411~cellular component disassembly	1	1	AT3G58390	1
GOTERM_BP_ALL	GO:0048354~mucilage biosynthetic process during seed coat development	1	1	ATMYB5	1
GOTERM_BP_ALL	GO:0010073~meristem maintenance	1	1	CRC	1
GOTERM_BP_ALL	GO:0032446~protein modification by small protein conjugation	1	1	AT5G40140	1
GOTERM_BP_ALL	GO:0015674~di-, tri-valent inorganic cation transport	1	1	AT3G63380	1
GOTERM_BP_ALL	GO:0044242~cellular lipid catabolic process	1	1	CYP707A3	1
GOTERM_BP_ALL	GO:0009694~jasmonic acid metabolic process	1	1	JAR1	1
GOTERM_BP_ALL	GO:0006935~chemotaxis	1	1	POP2	1
GOTERM_BP_ALL	GO:0019563~glycerol catabolic process	1	1	GPDHC1	1
GOTERM_BP_ALL	GO:0010090~trichome morphogenesis	1	1	ATMYB5	1
GOTERM_BP_ALL	GO:0009119~ribonucleoside metabolic process	1	1	AT4G29610	1
GOTERM_BP_ALL	GO:0022604~regulation of cell morphogenesis	1	1	ATGSL09	1
GOTERM_BP_ALL	GO:0019509~methionine salvage	1	1	ATARD3	1
GOTERM_BP_ALL	GO:0034728~nucleosome organization	1	1	FAS2	1
GOTERM_BP_ALL	GO:0032507~maintenance of protein location in cell	1	1	FHL	1
GOTERM_BP_ALL	GO:0006097~glyoxylate cycle	1	1	MLS	1
GOTERM_BP_ALL	GO:0046133~pyrimidine ribonucleoside catabolic process	1	1	AT4G29610	1
GOTERM_BP_ALL	GO:0009938~negative regulation of gibberellic acid mediated signaling	1	1	RGL2	1
GOTERM_BP_ALL	GO:0048825~cotyledon development	1	1	ESR1	1
GOTERM_BP_ALL	GO:0006071~glycerol metabolic process	1	1	GPDHC1	1
GOTERM_BP_ALL	GO:0046274~lignin catabolic process	1	1	TT10	1
GOTERM_BP_ALL	GO:0006366~transcription from RNA polymerase II promoter	1	1	AT5G59230	1
GOTERM_BP_ALL	GO:0042546~cell wall biogenesis	1	1	XTR3	1
GOTERM_BP_ALL	GO:0016044~membrane organization	1	1	AT1G25240	1
GOTERM_BP_ALL	GO:0034655~nucleobase, nucleoside, nucleotide and nucleic acid catabolic process	1	1	AT4G29610	1
GOTERM_BP_ALL	GO:0006901~vesicle coating	1	1	AT1G25240	1
GOTERM_BP_ALL	GO:0009688~abscisic acid biosynthetic process	1	1	AAO3	1
GOTERM_BP_ALL	GO:0015749~monosaccharide transport	1	1	GPT2	1
GOTERM_BP_ALL	GO:0016101~diterpenoid metabolic process	1	1	GA2	1
GOTERM_BP_ALL	GO:0010193~response to ozone	1	1	JAR1	1
GOTERM_BP_ALL	GO:0031325~positive regulation of cellular metabolic process	1	1	FUS3	1
GOTERM_BP_ALL	GO:0015931~nucleobase, nucleoside, nucleotide and nucleic acid transport	1	1	AAC2	1
GOTERM_BP_ALL	GO:0042330~taxis	1	1	POP2	1
GOTERM_BP_ALL	GO:0009726~detection of endogenous stimulus	1	1	ETR1	1
GOTERM_BP_ALL	GO:0016567~protein ubiquitination	1	1	AT5G40140	1
GOTERM_BP_ALL	GO:0016036~cellular response to phosphate starvation	1	1	SPX4	1
GOTERM_BP_ALL	GO:0009933~meristem structural organization	1	1	FAS2	1
GOTERM_BP_ALL	GO:0019252~starch biosynthetic process	1	1	QQS	1
GOTERM_BP_ALL	GO:0009742~brassinosteroid mediated signaling	1	1	TTL3	1
GOTERM_BP_ALL	GO:0010022~meristem determinacy	1	1	CRC	1
GOTERM_BP_ALL	GO:0009637~response to blue light	1	1	FHL	1
GOTERM_BP_ALL	GO:0006814~sodium ion transport	1	1	AT4G12030	1
GOTERM_BP_ALL	GO:0008283~cell proliferation	1	1	FAS2	1
GOTERM_BP_ALL	GO:0009142~nucleoside triphosphate biosynthetic process	1	1	AT3G63380	1
GOTERM_BP_ALL	GO:0010286~heat acclimation	1	1	AT2G40350	1
GOTERM_BP_ALL	GO:0051056~regulation of small GTPase mediated signal transduction	1	1	AT3G59570	1
GOTERM_BP_ALL	GO:0030244~cellulose biosynthetic process	1	1	ATCSLG2	1
GOTERM_BP_ALL	GO:0045834~positive regulation of lipid metabolic process	1	1	FUS3	1
GOTERM_BP_ALL	GO:0042436~indole derivative catabolic process	1	1	CYP79B2	1
GOTERM_BP_ALL	GO:0051094~positive regulation of developmental process	1	1	LEP	1
GOTERM_BP_ALL	GO:0006754~ATP biosynthetic process	1	1	AT3G63380	1
GOTERM_BP_ALL	GO:0006879~cellular iron ion homeostasis	1	1	VIT1	1
GOTERM_BP_ALL	GO:0045185~maintenance of protein location	1	1	FHL	1
GOTERM_BP_ALL	GO:0043623~cellular protein complex assembly	1	1	AT1G25240	1
GOTERM_BP_ALL	GO:0006310~DNA recombination	1	1	FAS2	1
GOTERM_BP_ALL	GO:0007610~behavior	1	1	POP2	1
GOTERM_BP_ALL	GO:0015712~hexose phosphate transport	1	1	GPT2	1
GOTERM_BP_ALL	GO:0016099~monoterpenoid biosynthetic process	1	1	ATTPS03	1
GOTERM_BP_ALL	GO:0010191~mucilage metabolic process	1	1	ATMYB5	1
GOTERM_BP_ALL	GO:0042454~ribonucleoside catabolic process	1	1	AT4G29610	1
GOTERM_BP_ALL	GO:0070647~protein modification by small protein conjugation or removal	1	1	AT5G40140	1
GOTERM_BP_ALL	GO:0016102~diterpenoid biosynthetic process	1	1	GA2	1
GOTERM_BP_ALL	GO:0030029~actin filament-based process	1	1	AT4G15200	1
GOTERM_BP_ALL	GO:0006081~cellular aldehyde metabolic process	1	1	MLS	1
GOTERM_BP_ALL	GO:0019482~beta-alanine metabolic process	1	1	POP2	1
GOTERM_BP_ALL	GO:0043449~cellular alkene metabolic process	1	1	ACS2	1
GOTERM_BP_ALL	GO:0006074~1,3-beta-glucan metabolic process	1	1	ATGSL09	1
GOTERM_BP_ALL	GO:0080027~response to herbivore	1	1	BAM5	1
GOTERM_BP_ALL	GO:0046168~glycerol-3-phosphate catabolic process	1	1	GPDHC1	1
GOTERM_BP_ALL	GO:0010192~mucilage biosynthetic process	1	1	ATMYB5	1
GOTERM_BP_ALL	GO:0051055~negative regulation of lipid biosynthetic process	1	1	FUS3	1
GOTERM_BP_ALL	GO:0045488~pectin metabolic process	1	1	AT1G79500	1
GOTERM_BP_ALL	GO:0005991~trehalose metabolic process	1	1	AT5G10100	1
GOTERM_BP_ALL	GO:0046578~regulation of Ras protein signal transduction	1	1	AT3G59570	1
GOTERM_BP_ALL	GO:0009206~purine ribonucleoside triphosphate biosynthetic process	1	1	AT3G63380	1
GOTERM_BP_ALL	GO:0051274~beta-glucan biosynthetic process	1	1	ATGSL09	1
GOTERM_BP_ALL	GO:0010115~regulation of abscisic acid biosynthetic process	1	1	FUS3	1
GOTERM_BP_ALL	GO:0000097~sulfur amino acid biosynthetic process	1	1	ATARD3	1
GOTERM_BP_ALL	GO:0019216~regulation of lipid metabolic process	1	1	FUS3	1
GOTERM_BP_ALL	GO:0000041~transition metal ion transport	1	1	ZIP3	1
GOTERM_BP_ALL	GO:0046487~glyoxylate metabolic process	1	1	MLS	1
GOTERM_BP_ALL	GO:0010183~pollen tube guidance	1	1	POP2	1
GOTERM_BP_ALL	GO:0034440~lipid oxidation	1	1	HTH	1
GOTERM_BP_ALL	GO:0009152~purine ribonucleotide biosynthetic process	1	1	AT3G63380	1
GOTERM_BP_ALL	GO:0000279~M phase	1	1	CYC1BAT	1
GOTERM_BP_ALL	GO:0006415~translational termination	1	1	AT3G58390	1
GOTERM_BP_ALL	GO:0010030~positive regulation of seed germination	1	1	LEP	1
GOTERM_BP_ALL	GO:0070085~glycosylation	1	1	FUT13	1
GOTERM_BP_ALL	GO:0009853~photorespiration	1	1	GAMMA_CA3	1
GOTERM_BP_ALL	GO:0022403~cell cycle phase	1	1	CYC1BAT	1
GOTERM_BP_ALL	GO:0006164~purine nucleotide biosynthetic process	1	1	AT3G63380	1
GOTERM_BP_ALL	GO:0015698~inorganic anion transport	1	1	ATNRT2:1	1
GOTERM_BP_ALL	GO:0034504~protein localization in nucleus	1	1	FHL	1
GOTERM_BP_ALL	GO:0032313~regulation of Rab GTPase activity	1	1	AT3G59570	1
GOTERM_BP_ALL	GO:0009116~nucleoside metabolic process	1	1	AT4G29610	1
GOTERM_BP_ALL	GO:0006915~apoptosis	1	1	AT5G45200	1
GOTERM_BP_ALL	GO:0010440~stomatal lineage progression	1	1	SCD1	1
GOTERM_BP_ALL	GO:0009871~jasmonic acid and ethylene-dependent systemic resistance, ethylene mediated signaling pathway	1	1	ETR1	1
GOTERM_BP_ALL	GO:0055080~cation homeostasis	1	1	VIT1	1
GOTERM_BP_ALL	GO:0010565~regulation of cellular ketone metabolic process	1	1	FUS3	1
GOTERM_BP_ALL	GO:0006540~glutamate decarboxylation to succinate	1	1	POP2	1
GOTERM_BP_ALL	GO:0009865~pollen tube adhesion	1	1	POP2	1
GOTERM_BP_ALL	GO:0009205~purine ribonucleoside triphosphate metabolic process	1	1	AT3G63380	1
GOTERM_BP_ALL	GO:0009909~regulation of flower development	1	1	CO	1
GOTERM_BP_ALL	GO:0009450~gamma-aminobutyric acid catabolic process	1	1	POP2	1
GOTERM_BP_ALL	GO:0033205~cytokinesis during cell cycle	1	1	SCD1	1
GOTERM_BP_ALL	GO:0006012~galactose metabolic process	1	1	AT3G01260	1
GOTERM_BP_ALL	GO:0030003~cellular cation homeostasis	1	1	VIT1	1
GOTERM_BP_ALL	GO:0042431~indole metabolic process	1	1	CYP79B2	1
GOTERM_BP_ALL	GO:0015706~nitrate transport	1	1	ATNRT2:1	1
GOTERM_BP_ALL	GO:0033273~response to vitamin	1	1	PR1	1
GOTERM_BP_ALL	GO:0006216~cytidine catabolic process	1	1	AT4G29610	1
GOTERM_BP_ALL	GO:0010224~response to UV-B	1	1	UGT73C1	1
GOTERM_BP_ALL	GO:0065004~protein-DNA complex assembly	1	1	FAS2	1
GOTERM_BP_ALL	GO:0006880~intracellular sequestering of iron ion	1	1	VIT1	1
GOTERM_BP_ALL	GO:0000910~cytokinesis	1	1	SCD1	1
GOTERM_BP_ALL	GO:0022603~regulation of anatomical structure morphogenesis	1	1	ATGSL09	1
GOTERM_BP_ALL	GO:0000724~double-strand break repair via homologous recombination	1	1	FAS2	1
GOTERM_BP_ALL	GO:0048532~anatomical structure arrangement	1	1	FAS2	1
GOTERM_BP_ALL	GO:0009313~oligosaccharide catabolic process	1	1	DPE2	1
GOTERM_BP_ALL	GO:0019395~fatty acid oxidation	1	1	HTH	1
GOTERM_BP_ALL	GO:0009835~ripening	1	1	ACS2	1
GOTERM_BP_ALL	GO:0045962~positive regulation of development, heterochronic	1	1	TCP4	1
GOTERM_BP_ALL	GO:0007033~vacuole organization	1	1	LDOX	1
GOTERM_BP_ALL	GO:0006900~membrane budding	1	1	AT1G25240	1
GOTERM_BP_ALL	GO:0018193~peptidyl-amino acid modification	1	1	ETR1	1
GOTERM_BP_ALL	GO:0006862~nucleotide transport	1	1	AAC2	1
GOTERM_BP_ALL	GO:0010084~specification of organ axis polarity	1	1	ESR1	1
GOTERM_BP_ALL	GO:0009306~protein secretion	1	1	SEC1A	1
GOTERM_BP_ALL	GO:0010051~xylem and phloem pattern formation	1	1	TTL3	1
GOTERM_BP_ALL	GO:0046034~ATP metabolic process	1	1	AT3G63380	1
GOTERM_BP_ALL	GO:0010252~auxin homeostasis	1	1	BRU6	1
GOTERM_BP_ALL	GO:0006220~pyrimidine nucleotide metabolic process	1	1	AT4G20320	1
GOTERM_BP_ALL	GO:0050665~hydrogen peroxide biosynthetic process	1	1	ETR1	1
GOTERM_BP_ALL	GO:0006511~ubiquitin-dependent protein catabolic process	1	1	AT1G65120	1
GOTERM_BP_ALL	GO:0009585~red, far-red light phototransduction	1	1	JAR1	1
GOTERM_BP_ALL	GO:0009312~oligosaccharide biosynthetic process	1	1	AT5G10100	1
GOTERM_BP_ALL	GO:0007155~cell adhesion	1	1	POP2	1
GOTERM_BP_ALL	GO:0080010~regulation of oxygen and reactive oxygen species metabolic process	1	1	RGL2	1
GOTERM_BP_ALL	GO:0048359~mucilage metabolic process during seed coat development	1	1	ATMYB5	1
GOTERM_BP_ALL	GO:0040034~regulation of development, heterochronic	1	1	TCP4	1
GOTERM_BP_ALL	GO:0010324~membrane invagination	1	1	AT1G25240	1
GOTERM_BP_ALL	GO:0043401~steroid hormone mediated signaling	1	1	TTL3	1
GOTERM_BP_ALL	GO:0045833~negative regulation of lipid metabolic process	1	1	FUS3	1
GOTERM_BP_ALL	GO:0031348~negative regulation of defense response	1	1	JAR1	1
GOTERM_BP_ALL	GO:0009720~detection of hormone stimulus	1	1	ETR1	1
GOTERM_BP_ALL	GO:0032259~methylation	1	1	DRD1	1
GOTERM_BP_ALL	GO:0006121~mitochondrial electron transport, succinate to ubiquinone	1	1	SDH2-3	1
GOTERM_BP_ALL	GO:0032940~secretion by cell	1	1	SEC1A	1
GOTERM_BP_ALL	GO:0007584~response to nutrient	1	1	PR1	1
GOTERM_BP_ALL	GO:0051763~sesquiterpene catabolic process	1	1	CYP707A3	1
GOTERM_BP_ALL	GO:0033365~protein localization in organelle	1	1	FHL	1
GOTERM_BP_ALL	GO:0050918~positive chemotaxis	1	1	POP2	1
GOTERM_BP_ALL	GO:0051240~positive regulation of multicellular organismal process	1	1	LEP	1
GOTERM_BP_ALL	GO:0006568~tryptophan metabolic process	1	1	CYP79B2	1
GOTERM_BP_ALL	GO:0006333~chromatin assembly or disassembly	1	1	FAS2	1
GOTERM_BP_ALL	GO:0010306~rhamnogalacturonan II biosynthetic process	1	1	AT1G79500	1
GOTERM_BP_ALL	GO:0006829~zinc ion transport	1	1	ZIP3	1
GOTERM_BP_ALL	GO:0046351~disaccharide biosynthetic process	1	1	AT5G10100	1
GOTERM_BP_ALL	GO:0009567~double fertilization forming a zygote and endosperm	1	1	UNE9	1
GOTERM_BP_ALL	GO:0070828~heterochromatin organization	1	1	FAS2	1
GOTERM_BP_ALL	GO:0009686~gibberellin biosynthetic process	1	1	GA2	1
GOTERM_BP_ALL	GO:0016098~monoterpenoid metabolic process	1	1	ATTPS03	1
GOTERM_BP_ALL	GO:0046890~regulation of lipid biosynthetic process	1	1	FUS3	1
GOTERM_BP_ALL	GO:0044270~nitrogen compound catabolic process	1	1	AT4G29610	1
GOTERM_BP_ALL	GO:0009685~gibberellin metabolic process	1	1	GA2	1
GOTERM_BP_ALL	GO:0009411~response to UV	1	1	UGT73C1	1
GOTERM_BP_ALL	GO:0010214~seed coat development	1	1	ATMYB5	1
GOTERM_BP_ALL	GO:0006566~threonine metabolic process	1	1	AK3	1
GOTERM_BP_ALL	GO:0055066~di-, tri-valent inorganic cation homeostasis	1	1	VIT1	1
GOTERM_BP_ALL	GO:0009081~branched chain family amino acid metabolic process	1	1	ATBCAT-1	1
GOTERM_BP_ALL	GO:0005992~trehalose biosynthetic process	1	1	AT5G10100	1
GOTERM_BP_ALL	GO:0010266~response to vitamin B1	1	1	PR1	1
GOTERM_BP_ALL	GO:0006213~pyrimidine nucleoside metabolic process	1	1	AT4G29610	1
GOTERM_BP_ALL	GO:0006904~vesicle docking during exocytosis	1	1	SEC1A	1
GOTERM_BP_ALL	GO:0009583~detection of light stimulus	1	1	JAR1	1
GOTERM_BP_ALL	GO:0009787~regulation of abscisic acid mediated signaling	1	1	MIR159A	1
GOTERM_BP_ALL	GO:0022904~respiratory electron transport chain	1	1	SDH2-3	1
GOTERM_BP_ALL	GO:0042435~indole derivative biosynthetic process	1	1	CYP79B2	1
GOTERM_BP_ALL	GO:0032318~regulation of Ras GTPase activity	1	1	AT3G59570	1
GOTERM_BP_ALL	GO:0009788~negative regulation of abscisic acid mediated signaling	1	1	MIR159A	1
GOTERM_BP_ALL	GO:0009821~alkaloid biosynthetic process	1	1	AT3G51450	1
GOTERM_BP_ALL	GO:0009201~ribonucleoside triphosphate biosynthetic process	1	1	AT3G63380	1
GOTERM_BP_ALL	GO:0006569~tryptophan catabolic process	1	1	CYP79B2	1
GOTERM_BP_ALL	GO:0051238~sequestering of metal ion	1	1	VIT1	1
GOTERM_BP_ALL	GO:0033473~indoleacetic acid conjugate metabolic process	1	1	MES17	1
GOTERM_BP_ALL	GO:0031497~chromatin assembly	1	1	FAS2	1
GOTERM_BP_ALL	GO:0006887~exocytosis	1	1	SEC1A	1
GOTERM_BP_ALL	GO:0009100~glycoprotein metabolic process	1	1	FUT13	1
GOTERM_BP_ALL	GO:0010332~response to gamma radiation	1	1	CYC1BAT	1
GOTERM_BP_ALL	GO:0009631~cold acclimation	1	1	RAB18	1
GOTERM_BP_ALL	GO:0009846~pollen germination	1	1	SEC5B	1
GOTERM_BP_ALL	GO:0030005~cellular di-, tri-valent inorganic cation homeostasis	1	1	VIT1	1
GOTERM_BP_ALL	GO:0006352~transcription initiation	1	1	AT5G59230	1
GOTERM_BP_ALL	GO:0051321~meiotic cell cycle	1	1	FAR8	1
GOTERM_BP_ALL	GO:0006304~DNA modification	1	1	DRD1	1
GOTERM_BP_ALL	GO:0006334~nucleosome assembly	1	1	FAS2	1
GOTERM_BP_ALL	GO:0010120~camalexin biosynthetic process	1	1	CYP79B2	1
GOTERM_BP_ALL	GO:0046889~positive regulation of lipid biosynthetic process	1	1	FUS3	1
GOTERM_BP_ALL	GO:0052314~phytoalexin metabolic process	1	1	CYP79B2	1
GOTERM_BP_ALL	GO:0009756~carbohydrate mediated signaling	1	1	ETR1	1
GOTERM_BP_ALL	GO:0006323~DNA packaging	1	1	FAS2	1
GOTERM_BP_ALL	GO:0052317~camalexin metabolic process	1	1	CYP79B2	1
GOTERM_BP_ALL	GO:0046688~response to copper ion	1	1	TT10	1
GOTERM_BP_ALL	GO:0006221~pyrimidine nucleotide biosynthetic process	1	1	AT4G20320	1
GOTERM_BP_ALL	GO:0051457~maintenance of protein location in nucleus	1	1	FHL	1
GOTERM_BP_ALL	GO:0019484~beta-alanine catabolic process	1	1	POP2	1
GOTERM_BP_ALL	GO:0009259~ribonucleotide metabolic process	1	1	AT3G63380	1
GOTERM_BP_ALL	GO:0009943~adaxial/abaxial axis specification	1	1	CRC	1
GOTERM_BP_ALL	GO:0043290~apocarotenoid catabolic process	1	1	CYP707A3	1
GOTERM_BP_ALL	GO:0006808~regulation of nitrogen utilization	1	1	AT3G63510	1
GOTERM_BP_ALL	GO:0009832~plant-type cell wall biogenesis	1	1	XTR3	1
GOTERM_BP_ALL	GO:0000087~M phase of mitotic cell cycle	1	1	CYC1BAT	1
GOTERM_BP_ALL	GO:0000278~mitotic cell cycle	1	1	CYC1BAT	1
GOTERM_BP_ALL	GO:0043289~apocarotenoid biosynthetic process	1	1	AAO3	1
GOTERM_BP_ALL	GO:0046345~abscisic acid catabolic process	1	1	CYP707A3	1
GOTERM_BP_ALL	GO:0006338~chromatin remodeling	1	1	FAS2	1
GOTERM_BP_ALL	GO:0046131~pyrimidine ribonucleoside metabolic process	1	1	AT4G29610	1
GOTERM_BP_ALL	GO:0006576~biogenic amine metabolic process	1	1	CYP79B2	1
GOTERM_BP_ALL	GO:0009199~ribonucleoside triphosphate metabolic process	1	1	AT3G63380	1
GOTERM_BP_ALL	GO:0019673~GDP-mannose metabolic process	1	1	GMD1	1
GOTERM_BP_ALL	GO:0019747~regulation of isoprenoid metabolic process	1	1	FUS3	1
GOTERM_BP_ALL	GO:0009065~glutamine family amino acid catabolic process	1	1	POP2	1
GOTERM_BP_ALL	GO:0010305~leaf vascular tissue pattern formation	1	1	TTL3	1
GOTERM_BP_ALL	GO:0000280~nuclear division	1	1	CYC1BAT	1
GOTERM_BP_ALL	GO:0043624~cellular protein complex disassembly	1	1	AT3G58390	1
GOTERM_BP_ALL	GO:0042335~cuticle development	1	1	ATMYB41	1
GOTERM_BP_ALL	GO:0032483~regulation of Rab protein signal transduction	1	1	AT3G59570	1
GOTERM_BP_ALL	GO:0034656~nucleobase, nucleoside and nucleotide catabolic process	1	1	AT4G29610	1
GOTERM_BP_ALL	GO:0000025~maltose catabolic process	1	1	DPE2	1
GOTERM_BP_ALL	GO:0009870~defense response signaling pathway, resistance gene-dependent	1	1	FMO1	1
GOTERM_BP_ALL	GO:0010204~defense response signaling pathway, resistance gene-independent	1	1	FMO1	1
GOTERM_BP_ALL	GO:0019751~polyol metabolic process	1	1	GPDHC1	1
GOTERM_BP_ALL	GO:0010371~regulation of gibberellin biosynthetic process	1	1	FUS3	1
GOTERM_BP_ALL	GO:0010262~somatic embryogenesis	1	1	FUS3	1
GOTERM_BP_ALL	GO:0044403~symbiosis, encompassing mutualism through parasitism	1	1	AT1G13230	1
GOTERM_BP_ALL	GO:0018106~peptidyl-histidine phosphorylation	1	1	ETR1	1
GOTERM_BP_ALL	GO:0010112~regulation of systemic acquired resistance	1	1	NIMIN1	1
GOTERM_BP_ALL	GO:0030036~actin cytoskeleton organization	1	1	AT4G15200	1
GOTERM_BP_ALL	GO:0001682~tRNA 5'-leader removal	1	1	AT2G47300	1
GOTERM_BP_ALL	GO:0006873~cellular ion homeostasis	1	1	VIT1	1
GOTERM_BP_ALL	GO:0016337~cell-cell adhesion	1	1	POP2	1
GOTERM_BP_ALL	GO:0010249~auxin conjugate metabolic process	1	1	ILR2	1
GOTERM_BP_ALL	GO:0009145~purine nucleoside triphosphate biosynthetic process	1	1	AT3G63380	1
GOTERM_BP_ALL	GO:0022406~membrane docking	1	1	SEC1A	1
GOTERM_BP_ALL	GO:0048479~style development	1	1	CRC	1
GOTERM_BP_ALL	GO:0045828~positive regulation of isoprenoid metabolic process	1	1	FUS3	1
GOTERM_BP_ALL	GO:0043900~regulation of multi-organism process	1	1	NIMIN1	1
GOTERM_BP_ALL	GO:0080091~regulation of raffinose metabolic process	1	1	ATMYB41	1
GOTERM_BP_ALL	GO:0051336~regulation of hydrolase activity	1	1	AT3G59570	1
GOTERM_BP_ALL	GO:0032984~macromolecular complex disassembly	1	1	AT3G58390	1
GOTERM_BP_ALL	GO:0045827~negative regulation of isoprenoid metabolic process	1	1	FUS3	1
GOTERM_BP_ALL	GO:0009582~detection of abiotic stimulus	1	1	JAR1	1
GOTERM_BP_ALL	GO:0009083~branched chain family amino acid catabolic process	1	1	ATBCAT-1	1
GOTERM_BP_ALL	GO:0009691~cytokinin biosynthetic process	1	1	IPT5	1
GOTERM_BP_ALL	GO:0007626~locomotory behavior	1	1	POP2	1
GOTERM_BP_ALL	GO:0009891~positive regulation of biosynthetic process	1	1	FUS3	1
GOTERM_BP_ALL	GO:0009581~detection of external stimulus	1	1	JAR1	1
Category	Term	Count	PValue	Genes
GOTERM_CC_ALL	GO:0012505~endomembrane system	149	1.22989e-06	AT1G64107, AT5G23830, EXL5, CYP707A3, AT1G32300, AT4G39270, ERS2, AT1G64300, SCPL7, AT2G15780, AT1G25240, AT2G37870, AT2G43590, AT4G12900, AT1G49570, AT4G38030, AT2G40250, AT1G23340, ATMRP15, AT5G36710, UNE9, AT5G61660, TT10, AT1G14185, AT2G17500, AT5G19880, AT1G79500, AT3G45330, AT4G04990, FUT13, AT3G01260, CP1, AT5G36001, CYP705A30, BGLU24, AT3G25573, SCPL16, CRA1, AT5G51500, PDF1.2, AT2G43580,…
GOTERM_CC_ALL	GO:0005576~extracellular region	52	0.000369892	AT1G64107, ATEXPA8, AT5G05340, TGG2, TGG1, AT3G50400, AT5G57530, SCPL7, GASA3, HTH, BG3, AT1G49570, AT2G40250, ATEXPB4, AT1G50060, ATEXPA10, TT10, AMY1, ATEXPA11, AT5G19880, AT5G51845, AT3G54400, AT1G58725, SCPL16, AT5G51500, FUC95A, PDF1.2, AT5G33355, AT1G71691, AT3G05950, AT4G30170, RALFL10, AT4G16230, ATPRB1, XTR3, PDF2.1, AT1G59406, AT1G76954, ATGUS3, CLE27, AT4G02320, GER3, SCPL28, AT4G26790…
GOTERM_CC_ALL	GO:0005618~cell wall	27	0.00793153	ATEXPA8, XSP1, AT5G18860, AT5G05340, XTR3, TGG1, GR-RBP8, AT5G20950, AT5G57530, ATGUS3, AT3G19620, AT5G27870, BG3, SS3, AT4G02320, GER3, ATEXPB4, ATEXPA10, ATEXPA11, BGLU44, AT3G54400, AT3G08680, PAP26, EXO, AT5G51500, PDF1.2, PR1
GOTERM_CC_ALL	GO:0030312~external encapsulating structure	27	0.00948406	ATEXPA8, XSP1, AT5G18860, AT5G05340, XTR3, TGG1, GR-RBP8, AT5G20950, AT5G57530, ATGUS3, AT3G19620, AT5G27870, BG3, SS3, AT4G02320, GER3, ATEXPB4, ATEXPA10, ATEXPA11, BGLU44, AT3G54400, AT3G08680, PAP26, EXO, AT5G51500, PDF1.2, PR1
GOTERM_CC_ALL	GO:0009505~plant-type cell wall	15	0.0099072	ATEXPA10, BGLU44, XSP1, AT3G54400, AT3G08680, PAP26, EXO, TGG1, AT5G20950, ATGUS3, AT5G51500, AT5G27870, SS3, AT4G02320, GER3
GOTERM_CC_ALL	GO:0048046~apoplast	15	0.112351	TT10, AMY1, AT3G54400, AT3G05950, AT5G05340, RALFL10, TGG2, XTR3, TGG1, AT5G57530, CLE27, FUC95A, BG3, PR1, GER3
GOTERM_CC_ALL	GO:0031224~intrinsic to membrane	76	0.191706	ZIP3, AT1G62580, PMR6, ALIS5, CYP707A3, BAC2, KOM, AT3G55090, CYP705A5, AAC2, ERS2, AT5G27870, AT1G57850, AT2G43930, CYP79B2, AT3G63380, CYP79F1, AT5G55340, INT3, ATMRP15, GPT2, AT5G45200, AT5G25090, AT2G17500, FUT13, ADS1, CYP71A28, AT1G72120, CYP76C1, CYP76C2, AT3G22600, CYP76C3, AT1G20925, YSL8, FRO4, AT5G20870, MLO14, ATCNGC9, FRO5, ATL43, AAP7, ATMRP9, CYP71A16, AT4G15200, AT3G20460, CYP71A1…
GOTERM_CC_ALL	GO:0016021~integral to membrane	63	0.209349	ZIP3, ALIS5, CYP707A3, BAC2, KOM, AT3G55090, CYP705A5, AAC2, ERS2, AT5G27870, AT2G43930, CYP79B2, AT3G63380, CYP79F1, ATMRP15, INT3, GPT2, AT5G55340, AT2G17500, FUT13, ADS1, CYP71A28, AT1G72120, CYP76C1, CYP76C2, CYP76C3, AT1G20925, YSL8, FRO4, MLO14, ATCNGC9, FRO5, ATL43, AAP7, ATMRP9, CYP71A16, AT4G15200, AT3G20460, CYP71A14, AT1G25530, HAK5, AT1G75140, ATCSLG2, PDR6, ETR1, AT2G47770, AT3G06470…
GOTERM_CC_ALL	GO:0044425~membrane part	89	0.229818	ZIP3, ATEXPA8, AT1G62580, PMR6, ALIS5, CYP707A3, AT5G27570, BAC2, KOM, AT3G55090, CYP705A5, AT1G13230, AAC2, ERS2, DFR, SDD1, AT1G25240, AT5G27870, AT1G57850, AT2G43930, CYP79B2, AT3G63380, CYP79F1, AT5G55340, INT3, ATMRP15, GPT2, ATEXPB4, AT5G45200, ATEXPA10, AT5G25090, ATEXPA11, AT2G17500, FUT13, ADS1, AT2G37670, CYP71A28, AT1G72120, CYP76C1, CYP76C2, AT3G22600, CYP76C3, AT1G20925, YSL8, FRO4, …
GOTERM_CC_ALL	GO:0008287~protein serine/threonine phosphatase complex	4	0.230725	AT2G29380, AT5G66080, ATB_BETA, AT5G02760
GOTERM_CC_ALL	GO:0046658~anchored to plasma membrane	4	0.23752	AT5G25090, PMR6, AT3G13560, AT2G25060
GOTERM_CC_ALL	GO:0005789~endoplasmic reticulum membrane	4	0.258098	DFR, AT1G62580, ETR1, FMO1
GOTERM_CC_ALL	GO:0044459~plasma membrane part	10	0.265487	AT5G25090, SDD1, PMR6, AT5G27570, AT2G37670, AT3G13560, AT2G25060, AT1G13230, AT5G41330, ATGSL09
GOTERM_CC_ALL	GO:0031226~intrinsic to plasma membrane	5	0.269085	AT5G25090, PMR6, AT3G13560, AT2G25060, AT5G41330
GOTERM_CC_ALL	GO:0042175~nuclear envelope-endoplasmic reticulum network	4	0.278902	DFR, AT1G62580, ETR1, FMO1
GOTERM_CC_ALL	GO:0009897~external side of plasma membrane	2	0.285596	SDD1, AT1G13230
GOTERM_CC_ALL	GO:0005783~endoplasmic reticulum	14	0.352235	AT1G62580, ADS1, AT2G37700, CYP81F4, CYP705A5, ERS2, AT1G75140, DFR, ETR1, CYP708A2, FMO1, RRA1, AT2G47770, CYP79F1
GOTERM_CC_ALL	GO:0005634~nucleus	90	0.357377	MYB49, PEI1, PCL1, MYB121, AT3G49950, BME3, FRS9, AT2G47850, AT3G58390, PIL2, AT3G15670, RGL2, AT1G29630, AT3G28857, NIMIN1, AT1G68920, MYB117, SPT, CBF4, WRKY43, ANAC005, BBM, AT2G40350, AT5G59570, AT5G59230, AT4G24130, BZIP61, ESR1, NF-YC5, SPL15, AT4G33280, AT1G64380, BRXL1, FAS2, AT4G38000, FHL, ATGRF7, ATMYB41, ATGRF5, MYB90, LNG1, ATMYB5, AT1G66470, BRX, ATMYB79, AT4G31615, AFP1, IAA32, PYK…
GOTERM_CC_ALL	GO:0031227~intrinsic to endoplasmic reticulum membrane	2	0.372321	AT1G62580, FMO1
GOTERM_CC_ALL	GO:0019898~extrinsic to membrane	8	0.376287	DFR, ATEXPA10, ATEXPA11, ATGUS3, ATEXPA8, AT5G27570, AT2G37670, ATEXPB4
GOTERM_CC_ALL	GO:0044432~endoplasmic reticulum part	4	0.418241	DFR, AT1G62580, ETR1, FMO1
GOTERM_CC_ALL	GO:0009986~cell surface	2	0.434074	SDD1, AT1G13230
GOTERM_CC_ALL	GO:0005773~vacuole	18	0.477976	AT1G08480, JAR1, AT1G25570, AT5G39410, PAP26, AT2G42570, TGG2, AT4G17140, PLA2-ALPHA, PYK10, TGG1, AT4G33280, AT1G75140, ATGUS3, VIT1, AT1G14880, SS3, AT1G43620
GOTERM_CC_ALL	GO:0031300~intrinsic to organelle membrane	2	0.671565	AT1G62580, FMO1
GOTERM_CC_ALL	GO:0044464~cell part	422	0.683433	PCL1, CYP707A3, AT4G39270, AAC2, AT5G20950, AT5G57530, SCPL7, AT1G26590, AT1G57850, AT1G68920, AT1G49570, AT4G38030, AT2G40250, UNE9, AT5G59570, AT1G14185, AT3G19680, ADS1, AT2G37670, AT3G25573, AT3G22600, AT3G17520, BRX, AT4G31615, AT4G16230, ATPRB1, ATGSTU4, GR-RBP8, ATGSTU2, AT1G75140, LBD18, AT1G12950, AT4G36710, AT4G16430, AT5G41330, AT4G30662, KCS2, ATC, AT5G18450, ATRLP28, CYP89A3, AT3G102…
GOTERM_CC_ALL	GO:0005623~cell	422	0.683433	PCL1, CYP707A3, AT4G39270, AAC2, AT5G20950, AT5G57530, SCPL7, AT1G26590, AT1G57850, AT1G68920, AT1G49570, AT4G38030, AT2G40250, UNE9, AT5G59570, AT1G14185, AT3G19680, ADS1, AT2G37670, AT3G25573, AT3G22600, AT3G17520, BRX, AT4G31615, AT4G16230, ATPRB1, ATGSTU4, GR-RBP8, ATGSTU2, AT1G75140, LBD18, AT1G12950, AT4G36710, AT4G16430, AT5G41330, AT4G30662, KCS2, ATC, AT5G18450, ATRLP28, CYP89A3, AT3G102…
GOTERM_CC_ALL	GO:0031966~mitochondrial membrane	6	0.691645	SDH2-3, AT5G39410, GAMMA_CA3, BAC2, AT5G09470, AAC2
GOTERM_CC_ALL	GO:0005740~mitochondrial envelope	6	0.740347	SDH2-3, AT5G39410, GAMMA_CA3, BAC2, AT5G09470, AAC2
GOTERM_CC_ALL	GO:0005875~microtubule associated complex	2	0.753085	AT3G44730, ATK4
GOTERM_CC_ALL	GO:0005834~heterotrimeric G-protein complex	2	0.819163	AT5G27570, AT2G37670
GOTERM_CC_ALL	GO:0019897~extrinsic to plasma membrane	2	0.828315	AT5G27570, AT2G37670
GOTERM_CC_ALL	GO:0031225~anchored to membrane	7	0.829899	AT5G25090, AT5G20870, PMR6, AT3G22600, AT3G13560, AT3G53190, AT2G25060
GOTERM_CC_ALL	GO:0042579~microbody	4	0.833592	TGG2, PYK10, TGG1, GR-RBP8
GOTERM_CC_ALL	GO:0005777~peroxisome	4	0.833592	TGG2, PYK10, TGG1, GR-RBP8
GOTERM_CC_ALL	GO:0005743~mitochondrial inner membrane	4	0.859885	SDH2-3, BAC2, AT5G09470, AAC2
GOTERM_CC_ALL	GO:0044429~mitochondrial part	6	0.901978	SDH2-3, AT5G39410, GAMMA_CA3, BAC2, AT5G09470, AAC2
GOTERM_CC_ALL	GO:0005794~Golgi apparatus	7	0.907673	ATCSLG2, AT1G31850, AT1G25240, FUT13, ALIS5, AT2G47770, AT1G51590
GOTERM_CC_ALL	GO:0015630~microtubule cytoskeleton	3	0.918142	AT3G44730, AT4G00695, ATK4
GOTERM_CC_ALL	GO:0070469~respiratory chain	2	0.923298	SDH2-3, GAMMA_CA3
GOTERM_CC_ALL	GO:0019866~organelle inner membrane	4	0.943686	SDH2-3, BAC2, AT5G09470, AAC2
GOTERM_CC_ALL	GO:0005874~microtubule	2	0.954428	AT3G44730, ATK4
GOTERM_CC_ALL	GO:0044430~cytoskeletal part	3	0.957822	AT3G44730, AT4G00695, ATK4
GOTERM_CC_ALL	GO:0080008~CUL4 RING ubiquitin ligase complex	2	0.957854	SCD1, AT5G27570
GOTERM_CC_ALL	GO:0044451~nucleoplasm part	2	0.973638	AT5G59230, FHL
GOTERM_CC_ALL	GO:0016020~membrane	122	0.979663	AT1G08480, PMR6, CYP707A3, BAC2, AT1G32300, KOM, AT3G55090, CYP705A5, AT5G20950, AAC2, ERS2, AT3G50590, AT1G25240, AT5G27870, AT1G57850, AT3G63380, CYP79F1, AT5G55340, ATMRP15, AT1G17620, INT3, GPT2, AT5G45200, ATEXPA10, AT5G25090, ATEXPA11, AT2G17500, FUT13, ADS1, AT3G19680, AT2G37670, CYP71A28, AT4G17280, CYP76C1, CYP76C2, AT3G22600, CYP76C3, AT2G04090, AT1G43620, AT1G20925, FRO4, MLO14, FRO5, …
GOTERM_CC_ALL	GO:0005654~nucleoplasm	2	0.982176	AT5G59230, FHL
GOTERM_CC_ALL	GO:0031461~cullin-RING ubiquitin ligase complex	2	0.985153	SCD1, AT5G27570
GOTERM_CC_ALL	GO:0000151~ubiquitin ligase complex	3	0.985779	SCD1, AT5G27570, AT5G40140
GOTERM_CC_ALL	GO:0005856~cytoskeleton	3	0.986711	AT3G44730, AT4G00695, ATK4
GOTERM_CC_ALL	GO:0005829~cytosol	11	0.987595	GAD4, DPE2, GPDHC1, QQS, ILR2, ESR1, AT4G21830, PHS2, ULT2, SEC5B, LNG1
GOTERM_CC_ALL	GO:0022626~cytosolic ribosome	4	0.988527	BGLU44, ZFP6, TGG2, TGG1
GOTERM_CC_ALL	GO:0005739~mitochondrion	22	0.996181	AT1G08480, AT1G62670, SDH2-3, AT2G04190, AT3G09040, AT5G39410, AT4G10845, GAMMA_CA3, BAC2, AT4G14090, AT5G09470, AAC2, RTFL13, AT3G53360, AT1G25240, AT2G36980, AT5G64320, POP2, GSTF5, AT1G66470, ATBCAT-1, AT1G20720
GOTERM_CC_ALL	GO:0031090~organelle membrane	12	0.996727	DFR, VIT1, SDH2-3, AT3G23840, AT1G62580, ETR1, FMO1, AT5G39410, GAMMA_CA3, BAC2, AT5G09470, AAC2
GOTERM_CC_ALL	GO:0005840~ribosome	4	0.999586	BGLU44, ZFP6, TGG2, TGG1
GOTERM_CC_ALL	GO:0005886~plasma membrane	36	0.999692	ZIP3, AT1G08480, AT5G01950, AT1G25570, ATCNGC9, MLO14, PMR6, AT5G39410, AT1G52320, AT5G27570, ALIS5, GR-RBP8, AT1G13230, AAC2, HAK5, AT3G50590, SDD1, PDR6, AT2G41820, AT2G25060, GPT2, AT5G41330, AT1G17620, AT5G25090, AT3G10190, AT3G19680, AT3G08680, AT2G37670, AT3G13560, AT2G22125, MSL4, POP2, ATVAMP726, AT1G43620, ATGSL09, YSL8
GOTERM_CC_ALL	GO:0009579~thylakoid	4	0.999743	AT3G23840, ALIS5, AT5G55330, TGG1
GOTERM_CC_ALL	GO:0009570~chloroplast stroma	3	0.999795	AT3G29320, GA2, SEX4
GOTERM_CC_ALL	GO:0009941~chloroplast envelope	3	0.999874	AT3G22620, AT5G39410, AAC2
GOTERM_CC_ALL	GO:0009532~plastid stroma	3	0.99988	AT3G29320, GA2, SEX4
GOTERM_CC_ALL	GO:0031976~plastid thylakoid	2	0.999885	AT3G23840, ALIS5
GOTERM_CC_ALL	GO:0009534~chloroplast thylakoid	2	0.999885	AT3G23840, ALIS5
GOTERM_CC_ALL	GO:0043234~protein complex	18	0.999889	SCD1, SDH2-3, AT5G59230, AT3G44730, GPDHC1, GAMMA_CA3, AT5G27570, AT5G66080, ATK4, AT2G37670, AT5G40140, ATB_BETA, AT5G02760, AT2G29380, FAS2, AT1G25240, AT5G41330, ATGSL09
GOTERM_CC_ALL	GO:0031984~organelle subcompartment	2	0.999891	AT3G23840, ALIS5
GOTERM_CC_ALL	GO:0031967~organelle envelope	7	0.999897	SDH2-3, AT3G22620, AT5G39410, GAMMA_CA3, BAC2, AT5G09470, AAC2
GOTERM_CC_ALL	GO:0044436~thylakoid part	2	0.999904	AT3G23840, ALIS5
GOTERM_CC_ALL	GO:0031975~envelope	7	0.999909	SDH2-3, AT3G22620, AT5G39410, GAMMA_CA3, BAC2, AT5G09470, AAC2
GOTERM_CC_ALL	GO:0009526~plastid envelope	3	0.999925	AT3G22620, AT5G39410, AAC2
GOTERM_CC_ALL	GO:0031981~nuclear lumen	3	0.999943	AT5G59230, FHL, GR-RBP8
GOTERM_CC_ALL	GO:0044428~nuclear part	4	0.999989	AT5G59230, FAS2, FHL, GR-RBP8
GOTERM_CC_ALL	GO:0044434~chloroplast part	8	0.999995	AT3G29320, AT3G23840, GA2, AT3G22620, AT5G39410, ALIS5, SEX4, AAC2
GOTERM_CC_ALL	GO:0070013~intracellular organelle lumen	4	0.999995	AT5G59230, ALIS5, FHL, GR-RBP8
GOTERM_CC_ALL	GO:0043233~organelle lumen	4	0.999995	AT5G59230, ALIS5, FHL, GR-RBP8
GOTERM_CC_ALL	GO:0031974~membrane-enclosed lumen	4	0.999996	AT5G59230, ALIS5, FHL, GR-RBP8
GOTERM_CC_ALL	GO:0043231~intracellular membrane-bounded organelle	174	0.999996	AT1G08480, PCL1, AT3G49950, BME3, FRS9, DAR2, AT2G47850, AT3G58390, PIL2, BAC2, CYP705A5, AAC2, ERS2, AT4G26530, RGL2, AT3G28857, AT5G39790, AT1G25240, SPT, AT1G68920, CBF4, CYP79F1, WRKY43, BBM, GPT2, AT5G59570, AT3G29320, AT1G62670, FUT13, AT3G09040, AT4G10845, ADS1, BZIP61, AT5G10100, SPL15, AT4G33280, AT1G64380, FHL, RRA1, ATGRF7, ATGRF5, AT1G43620, MYB90, ATMYB5, BRX, LNG1, AT1G66470, AT1G20…
GOTERM_CC_ALL	GO:0043227~membrane-bounded organelle	174	0.999996	AT1G08480, PCL1, AT3G49950, BME3, FRS9, DAR2, AT2G47850, AT3G58390, PIL2, BAC2, CYP705A5, AAC2, ERS2, AT4G26530, RGL2, AT3G28857, AT5G39790, AT1G25240, SPT, AT1G68920, CBF4, CYP79F1, WRKY43, BBM, GPT2, AT5G59570, AT3G29320, AT1G62670, FUT13, AT3G09040, AT4G10845, ADS1, BZIP61, AT5G10100, SPL15, AT4G33280, AT1G64380, FHL, RRA1, ATGRF7, ATGRF5, AT1G43620, MYB90, ATMYB5, BRX, LNG1, AT1G66470, AT1G20…
GOTERM_CC_ALL	GO:0030529~ribonucleoprotein complex	4	0.999996	BGLU44, ZFP6, TGG2, TGG1
GOTERM_CC_ALL	GO:0044435~plastid part	8	0.999997	AT3G29320, AT3G23840, GA2, AT3G22620, AT5G39410, ALIS5, SEX4, AAC2
GOTERM_CC_ALL	GO:0043229~intracellular organelle	179	1	AT1G08480, PCL1, AT3G49950, BME3, FRS9, DAR2, AT2G47850, AT3G58390, PIL2, BAC2, CYP705A5, AAC2, ERS2, AT4G26530, RGL2, AT3G28857, AT5G39790, AT1G25240, SPT, AT1G68920, CBF4, CYP79F1, WRKY43, BBM, GPT2, AT5G59570, AT3G29320, AT1G62670, FUT13, AT3G09040, AT4G10845, ADS1, BZIP61, AT5G10100, SPL15, AT4G33280, AT1G64380, FHL, RRA1, ATGRF7, ATGRF5, AT1G43620, MYB90, ATMYB5, BRX, LNG1, AT1G66470, AT1G20…
GOTERM_CC_ALL	GO:0043226~organelle	179	1	AT1G08480, PCL1, AT3G49950, BME3, FRS9, DAR2, AT2G47850, AT3G58390, PIL2, BAC2, CYP705A5, AAC2, ERS2, AT4G26530, RGL2, AT3G28857, AT5G39790, AT1G25240, SPT, AT1G68920, CBF4, CYP79F1, WRKY43, BBM, GPT2, AT5G59570, AT3G29320, AT1G62670, FUT13, AT3G09040, AT4G10845, ADS1, BZIP61, AT5G10100, SPL15, AT4G33280, AT1G64380, FHL, RRA1, ATGRF7, ATGRF5, AT1G43620, MYB90, ATMYB5, BRX, LNG1, AT1G66470, AT1G20…
GOTERM_CC_ALL	GO:0005622~intracellular	210	1	AT1G08480, PCL1, AT3G49950, AT2G47850, PIL2, AAC2, AT5G57530, AT1G26590, AT1G68920, BBM, GPT2, AT5G59570, AT3G29320, AT1G79500, AT4G10845, ADS1, BZIP61, AT1G64380, AT1G08290, ATGRF7, ATGRF5, AT1G43620, MYB90, BRX, AT1G20720, ULP1B, AT4G31615, ATGSTU4, GR-RBP8, AT3G49830, ULT2, AT1G75140, ATGSTU2, GAD4, AT1G04990, LBD18, AT1G71520, ETR1, AT1G27660, AT4G21830, AT4G36710, AT4G16430, SCD1, AT3G44730,…
GOTERM_CC_ALL	GO:0043232~intracellular non-membrane-bounded organelle	8	1	BGLU44, AT3G44730, AT4G00695, ZFP6, ATK4, TGG2, TGG1, GR-RBP8
GOTERM_CC_ALL	GO:0043228~non-membrane-bounded organelle	8	1	BGLU44, AT3G44730, AT4G00695, ZFP6, ATK4, TGG2, TGG1, GR-RBP8
GOTERM_CC_ALL	GO:0032991~macromolecular complex	22	1	SCD1, AT5G59230, SDH2-3, BGLU44, AT3G44730, GPDHC1, GAMMA_CA3, AT5G27570, AT5G66080, ATK4, TGG2, AT2G37670, AT5G40140, TGG1, ATB_BETA, AT5G02760, AT2G29380, FAS2, AT1G25240, ZFP6, AT5G41330, ATGSL09
GOTERM_CC_ALL	GO:0044424~intracellular part	197	1	AT1G08480, PCL1, AT3G49950, AT2G47850, PIL2, AAC2, AT5G57530, AT1G68920, BBM, GPT2, AT5G59570, AT3G29320, AT1G79500, AT4G10845, ADS1, BZIP61, AT1G64380, ATGRF7, ATGRF5, AT1G43620, MYB90, BRX, AT1G20720, ULP1B, AT4G31615, ATGSTU4, GR-RBP8, AT3G49830, ULT2, AT1G75140, ATGSTU2, GAD4, AT1G04990, LBD18, AT1G71520, ETR1, AT1G27660, AT4G21830, AT4G36710, AT4G16430, SCD1, AT3G44730, ATC, PAP26, AT3G50650…
GOTERM_CC_ALL	GO:0009536~plastid	40	1	AT1G08480, ULP1B, AT5G59220, AT5G01950, GA2, DAR2, AT5G39410, ALIS5, AT1G77730, TGG2, AT3G18770, AT5G40140, TGG1, GR-RBP8, AT3G49830, AT1G13230, PHS2, CYP71A16, AAC2, AT4G26530, ATTPS03, AT3G23840, AT5G39790, AT3G44326, CYP79B2, CBF4, GPT2, AT3G29320, DPE1, AT5G23240, AT3G22620, AT3G54400, AT4G12030, AK3, AT5G10100, AT4G33130, SEX4, ATVAMP726, AT3G45670, AT5G52810
GOTERM_CC_ALL	GO:0009507~chloroplast	38	1	ULP1B, AT5G59220, AT5G01950, GA2, DAR2, AT5G39410, AT1G77730, ALIS5, TGG2, AT3G18770, AT5G40140, AT3G49830, TGG1, GR-RBP8, AT1G13230, PHS2, CYP71A16, AAC2, AT4G26530, ATTPS03, AT3G23840, AT5G39790, AT3G44326, CYP79B2, CBF4, GPT2, AT3G29320, DPE1, AT5G23240, AT3G22620, AT3G54400, AK3, AT5G10100, AT4G33130, SEX4, ATVAMP726, AT3G45670, AT5G52810
GOTERM_CC_ALL	GO:0044444~cytoplasmic part	103	1	AT1G08480, DAR2, BAC2, CYP705A5, AAC2, AT4G26530, ERS2, AT5G39790, AT1G25240, CBF4, CYP79F1, GPT2, AT3G29320, AT1G62670, AT3G09040, FUT13, ADS1, AT4G10845, AT5G10100, AT4G33280, RRA1, AT1G43620, LNG1, AT1G66470, AT1G20720, ULP1B, AT2G42570, AT1G77730, ILR2, PLA2-ALPHA, PYK10, AT5G40140, AT3G49830, GR-RBP8, CYP71A16, ULT2, ATTPS03, AT1G75140, GAD4, ETR1, AT5G64320, SS3, AT4G21830, SDH2-3, GPDHC1, …
GOTERM_CC_ALL	GO:0044446~intracellular organelle part	25	1	AT1G62580, GA2, AT5G39410, ALIS5, BAC2, GR-RBP8, AAC2, DFR, VIT1, AT3G23840, ETR1, FMO1, AT2G47770, AT3G29320, SDH2-3, AT5G59230, AT3G44730, AT3G22620, ATK4, GAMMA_CA3, AT5G09470, FAS2, AT4G00695, FHL, SEX4
GOTERM_CC_ALL	GO:0044422~organelle part	25	1	AT1G62580, GA2, AT5G39410, ALIS5, BAC2, GR-RBP8, AAC2, DFR, VIT1, AT3G23840, ETR1, FMO1, AT2G47770, AT3G29320, SDH2-3, AT5G59230, AT3G44730, AT3G22620, ATK4, GAMMA_CA3, AT5G09470, FAS2, AT4G00695, FHL, SEX4
GOTERM_CC_ALL	GO:0005737~cytoplasm	113	1	AT1G08480, DAR2, BAC2, CYP705A5, AAC2, ERS2, AT4G26530, AT5G57530, AT5G39790, AT1G25240, CBF4, CYP79F1, GPT2, AT3G29320, AT1G62670, AT1G79500, AT3G09040, FUT13, ADS1, AT4G10845, AT5G10100, AT4G33280, RRA1, AT1G43620, LNG1, AT1G66470, AT1G20720, ULP1B, AT2G42570, AT1G77730, ILR2, ATGSTU4, PLA2-ALPHA, PYK10, AT5G40140, AT3G49830, GR-RBP8, CYP71A16, ULT2, ATTPS03, AT1G75140, ATGSTU2, GAD4, ETR1, AT5…
GOTERM_CC_ALL	GO:0009535~chloroplast thylakoid membrane	1	1	AT3G23840
GOTERM_CC_ALL	GO:0031978~plastid thylakoid lumen	1	1	ALIS5
GOTERM_CC_ALL	GO:0005795~Golgi stack	1	1	AT2G47770
GOTERM_CC_ALL	GO:0055035~plastid thylakoid membrane	1	1	AT3G23840
GOTERM_CC_ALL	GO:0030136~clathrin-coated vesicle	1	1	AT1G25240
GOTERM_CC_ALL	GO:0042406~extrinsic to endoplasmic reticulum membrane	1	1	DFR
GOTERM_CC_ALL	GO:0005887~integral to plasma membrane	1	1	AT5G41330
GOTERM_CC_ALL	GO:0030118~clathrin coat	1	1	AT1G25240
GOTERM_CC_ALL	GO:0031977~thylakoid lumen	1	1	ALIS5
GOTERM_CC_ALL	GO:0005730~nucleolus	1	1	GR-RBP8
GOTERM_CC_ALL	GO:0005667~transcription factor complex	1	1	AT5G59230
GOTERM_CC_ALL	GO:0005672~transcription factor TFIIA complex	1	1	AT5G59230
GOTERM_CC_ALL	GO:0048475~coated membrane	1	1	AT1G25240
GOTERM_CC_ALL	GO:0030117~membrane coat	1	1	AT1G25240
GOTERM_CC_ALL	GO:0010168~ER body	1	1	PYK10
GOTERM_CC_ALL	GO:0044431~Golgi apparatus part	1	1	AT2G47770
GOTERM_CC_ALL	GO:0034703~cation channel complex	1	1	AT5G41330
GOTERM_CC_ALL	GO:0045271~respiratory chain complex I	1	1	GAMMA_CA3
GOTERM_CC_ALL	GO:0030135~coated vesicle	1	1	AT1G25240
GOTERM_CC_ALL	GO:0030964~NADH dehydrogenase complex	1	1	GAMMA_CA3
GOTERM_CC_ALL	GO:0005819~spindle	1	1	AT4G00695
GOTERM_CC_ALL	GO:0031982~vesicle	1	1	AT1G25240
GOTERM_CC_ALL	GO:0045273~respiratory chain complex II	1	1	SDH2-3
GOTERM_CC_ALL	GO:0034357~photosynthetic membrane	1	1	AT3G23840
GOTERM_CC_ALL	GO:0005768~endosome	1	1	ATVAMP726
GOTERM_CC_ALL	GO:0016604~nuclear body	1	1	FHL
GOTERM_CC_ALL	GO:0000148~1,3-beta-glucan synthase complex	1	1	ATGSL09
GOTERM_CC_ALL	GO:0016023~cytoplasmic membrane-bounded vesicle	1	1	AT1G25240
GOTERM_CC_ALL	GO:0045281~succinate dehydrogenase complex	1	1	SDH2-3
GOTERM_CC_ALL	GO:0005815~microtubule organizing center	1	1	AT4G00695
GOTERM_CC_ALL	GO:0008076~voltage-gated potassium channel complex	1	1	AT5G41330
GOTERM_CC_ALL	GO:0016591~DNA-directed RNA polymerase II, holoenzyme	1	1	AT5G59230
GOTERM_CC_ALL	GO:0044437~vacuolar part	1	1	VIT1
GOTERM_CC_ALL	GO:0005905~coated pit	1	1	AT1G25240
GOTERM_CC_ALL	GO:0000159~protein phosphatase type 2A complex	1	1	ATB_BETA
GOTERM_CC_ALL	GO:0005774~vacuolar membrane	1	1	VIT1
GOTERM_CC_ALL	GO:0016607~nuclear speck	1	1	FHL
GOTERM_CC_ALL	GO:0044421~extracellular region part	1	1	GER3
GOTERM_CC_ALL	GO:0031410~cytoplasmic vesicle	1	1	AT1G25240
GOTERM_CC_ALL	GO:0031312~extrinsic to organelle membrane	1	1	DFR
GOTERM_CC_ALL	GO:0005678~chromatin assembly complex	1	1	FAS2
GOTERM_CC_ALL	GO:0031988~membrane-bounded vesicle	1	1	AT1G25240
GOTERM_CC_ALL	GO:0005764~lysosome	1	1	ATGUS3
GOTERM_CC_ALL	GO:0000323~lytic vacuole	1	1	ATGUS3
GOTERM_CC_ALL	GO:0009331~glycerol-3-phosphate dehydrogenase complex	1	1	GPDHC1
GOTERM_CC_ALL	GO:0031012~extracellular matrix	1	1	GER3
GOTERM_CC_ALL	GO:0042651~thylakoid membrane	1	1	AT3G23840
GOTERM_CC_ALL	GO:0034702~ion channel complex	1	1	AT5G41330
GOTERM_CC_ALL	GO:0009543~chloroplast thylakoid lumen	1	1	ALIS5
GOTERM_CC_ALL	GO:0034705~potassium channel complex	1	1	AT5G41330
GOTERM_CC_ALL	GO:0000922~spindle pole	1	1	AT4G00695
Category	Term	Count	PValue	Genes
GOTERM_MF_ALL	GO:0003700~transcription factor activity	74	4.86873e-05	MYB49, PEI1, PCL1, MYB121, AT3G49950, BME3, PIL2, RGL2, AT1G26590, AT1G68920, MYB117, SPT, CBF4, WRKY43, ANAC005, BBM, AT2G40350, AT5G59570, BZIP61, ESR1, NF-YC5, SPL15, AT4G33280, AT1G64380, AT4G38000, AT3G20810, AT1G08290, ANAC015, ATMYB41, MYB90, ATMYB5, AT1G66470, AT5G46915, ATMYB79, AT4G31615, ANAC067, IAA32, MYB63, ATUGT85A3, NF-YB2, ATERF6, AT1G71520, AT5G61890, AT1G27660, AT4G36710, AT4G1…
GOTERM_MF_ALL	GO:0030247~polysaccharide binding	6	0.000168355	ATARD3, AT5G39790, DPE2, AT2G43580, AT2G43590, SEX4
GOTERM_MF_ALL	GO:0001871~pattern binding	6	0.000168355	ATARD3, AT5G39790, DPE2, AT2G43580, AT2G43590, SEX4
GOTERM_MF_ALL	GO:0030528~transcription regulator activity	79	0.00021728	MYB49, PEI1, PCL1, MYB121, AT3G49950, BME3, PIL2, RGL2, AT3G28857, AT1G26590, AT1G68920, MYB117, SPT, CBF4, WRKY43, ANAC005, BBM, AT2G40350, AT5G59570, AT5G59230, BZIP61, ESR1, NF-YC5, SPL15, AT4G33280, AT1G64380, AT4G38000, AT3G20810, AT1G08290, ATGRF7, ANAC015, ATMYB41, ATGRF5, MYB90, ATMYB5, AT1G66470, AT5G46915, ATMYB79, AT4G31615, ANAC067, IAA32, MYB63, ATUGT85A3, NF-YB2, ATERF6, AT1G71520, …
GOTERM_MF_ALL	GO:0016829~lyase activity	24	0.000251151	GMD1, AT1G14185, ATACA2, MES17, GA2, PMR6, GAMMA_CA3, ACA7, PAL4, ACS2, ACS3, AT1G80160, AT3G07010, ATTPS03, AT4G26530, ALL1, GAD4, AT1G66020, HTH, AT1G70080, SS3, AT4G38030, AT3G53190, AT3G51450
GOTERM_MF_ALL	GO:0016491~oxidoreductase activity	65	0.000272067	AT1G73340, LDOX, AT1G62580, AT5G39410, AT5G05340, CYP707A3, AT3G50210, AT3G51680, AT1G32300, CYP705A5, ELI3-2, DFR, ATARD3, AT2G37770, HTH, CYP79B2, CYP79F1, AT1G49570, AAO3, UNE9, TT10, AT1G14185, AT5G19880, ADS1, FAR8, CYP71A28, CYP705A30, CYP76C1, CYP76C2, CYP76C3, CYP78A8, CYP77A9, AT1G31690, FRO4, FRO5, AT1G09500, AT4G30170, AT1G03990, CYP71A16, CYP71A14, AT2G47130, FMO1, AT2G29150, AT3G6351…
GOTERM_MF_ALL	GO:0043169~cation binding	129	0.000441475	LDOX, BME3, PMR6, DAR2, FRS9, CYP707A3, AT2G47850, AT3G50210, CYP705A5, ERS2, AT5G46670, AT5G02760, ATARD3, AT2G15780, AT1G26590, AT2G34240, AT5G22355, AT2G15530, AT3G63380, CYP79F1, AT1G49570, UNE9, AT5G25090, AMY1, TT10, AT5G19880, ADS1, AT2G34020, CYP71A28, SPL15, CYP705A30, BGLU24, AT2G29380, BGLU27, CYP76C1, AT1G08290, CYP76C2, CYP78A8, ANNAT7, CYP76C3, AT5G52730, FRO4, FRO5, AT3G05950, PLA2…
GOTERM_MF_ALL	GO:0043167~ion binding	129	0.000485769	LDOX, BME3, PMR6, DAR2, FRS9, CYP707A3, AT2G47850, AT3G50210, CYP705A5, ERS2, AT5G46670, AT5G02760, ATARD3, AT2G15780, AT1G26590, AT2G34240, AT5G22355, AT2G15530, AT3G63380, CYP79F1, AT1G49570, UNE9, AT5G25090, AMY1, TT10, AT5G19880, ADS1, AT2G34020, CYP71A28, SPL15, CYP705A30, BGLU24, AT2G29380, BGLU27, CYP76C1, AT1G08290, CYP76C2, CYP78A8, ANNAT7, CYP76C3, AT5G52730, FRO4, FRO5, AT3G05950, PLA2…
GOTERM_MF_ALL	GO:0004497~monooxygenase activity	21	0.000526087	AT1G73340, AT1G62580, YUC5, CYP707A3, CYP71A28, CYP705A5, CYP81F4, CYP71A16, CYP71A14, CYP705A30, CYP89A3, CYP708A2, FMO1, CYP76C1, CYP79B2, CYP76C2, CYP78A8, CYP76C3, CYP79F1, CYP77A9, UNE9
GOTERM_MF_ALL	GO:0009055~electron carrier activity	34	0.000638709	FRO4, AT1G73340, FRO5, AT1G62580, AT5G05340, AT4G30170, CYP707A3, AT1G03990, CYP705A5, CYP71A16, CYP71A14, AT2G15780, FMO1, CYP79B2, CYP79F1, AT1G49570, AT2G25060, AAO3, AT1G30760, UNE9, AT5G25090, SDH2-3, AT5G19880, CYP71A28, AT2G24800, CYP81F4, CYP705A30, CYP89A3, CYP708A2, CYP76C1, CYP76C2, CYP78A8, CYP76C3, CYP77A9
GOTERM_MF_ALL	GO:0020037~heme binding	23	0.000646157	AT1G73340, AT5G19880, AT4G30170, AT5G05340, CYP707A3, AT2G24800, CYP71A28, CYP705A5, CYP81F4, CYP71A16, CYP71A14, CYP705A30, CYP89A3, CYP708A2, CYP76C1, CYP79B2, CYP76C2, CYP78A8, CYP76C3, CYP79F1, AT1G49570, CYP77A9, UNE9
GOTERM_MF_ALL	GO:0005506~iron ion binding	35	0.00171498	FRO4, AT1G73340, LDOX, FRO5, AT5G05340, AT4G30170, CYP707A3, AT3G50210, CYP705A5, CYP71A16, CYP71A14, ATARD3, CYP79B2, CYP79F1, AT1G49570, AAO3, UNE9, SDH2-3, AT5G19880, ADS1, PAP26, AT2G37700, CYP71A28, AT2G24800, CYP81F4, CYP705A30, GA2OX8, CYP89A3, TOPP6, CYP708A2, CYP76C1, CYP76C2, CYP78A8, CYP76C3, CYP77A9
GOTERM_MF_ALL	GO:0004091~carboxylesterase activity	21	0.00175404	AT4G01130, MES17, AT2G24560, MES18, AT3G49330, AT4G16230, PLA2-ALPHA, AT1G58725, SKS16, AT3G50400, AT1G59406, AT5G51500, AT2G47340, AT5G27870, GLIP6, AT4G16820, AT1G71691, AT2G40250, AT4G02320, AT3G14360, AT4G26790
GOTERM_MF_ALL	GO:0046906~tetrapyrrole binding	23	0.00175849	AT1G73340, AT5G19880, AT4G30170, AT5G05340, CYP707A3, AT2G24800, CYP71A28, CYP705A5, CYP81F4, CYP71A16, CYP71A14, CYP705A30, CYP89A3, CYP708A2, CYP76C1, CYP79B2, CYP76C2, CYP78A8, CYP76C3, CYP79F1, AT1G49570, CYP77A9, UNE9
GOTERM_MF_ALL	GO:0046872~metal ion binding	119	0.00260192	LDOX, BME3, PMR6, DAR2, FRS9, CYP707A3, AT2G47850, AT3G50210, CYP705A5, ERS2, AT5G46670, AT5G02760, ATARD3, AT2G15780, AT1G26590, AT2G34240, AT5G22355, AT2G15530, AT3G63380, CYP79F1, AT1G49570, UNE9, AT5G25090, AMY1, TT10, AT5G19880, ADS1, AT2G34020, CYP71A28, SPL15, CYP705A30, AT2G29380, CYP76C1, AT1G08290, CYP76C2, CYP78A8, ANNAT7, CYP76C3, AT5G52730, FRO4, FRO5, AT3G05950, PLA2-ALPHA, PYK10, C…
GOTERM_MF_ALL	GO:0019825~oxygen binding	15	0.0050005	AT1G73340, CYP707A3, CYP705A5, CYP81F4, CYP71A16, CYP71A14, CYP705A30, CYP89A3, CYP708A2, CYP76C2, CYP79B2, CYP76C3, CYP78A8, CYP77A9, UNE9
GOTERM_MF_ALL	GO:0050660~FAD binding	12	0.00567809	FRO4, AT1G14185, FRO5, AT1G62580, YUC5, FMO1, HTH, AT3G63510, AT1G32300, AT1G03990, AAO3, AT1G30760
GOTERM_MF_ALL	GO:0046914~transition metal ion binding	97	0.00699528	LDOX, BME3, DAR2, FRS9, CYP707A3, AT2G47850, AT3G50210, CYP705A5, ERS2, AT5G46670, AT5G02760, ATARD3, AT2G15780, AT1G26590, AT2G34240, AT5G22355, AT2G15530, CYP79F1, AT1G49570, UNE9, AT5G25090, TT10, AT5G19880, ADS1, CYP71A28, SPL15, CYP705A30, AT2G29380, CYP76C1, CYP76C2, AT1G08290, CYP78A8, CYP76C3, FRO4, FRO5, AT3G05950, PYK10, CYP71A16, ATTPS03, CYP71A14, AT1G04990, ETR1, AT3G27500, AT1G30860…
GOTERM_MF_ALL	GO:0004553~hydrolase activity, hydrolyzing O-glycosyl compounds	22	0.0077263	AT5G20870, AMY1, BGLU44, TGG2, BAM5, AT3G13560, PYK10, XTR3, TGG1, AT1G51590, AT5G20950, AT5G57530, BGLU24, ATGUS3, FUC95A, BGLU27, AT3G19620, AT2G43580, AT2G43870, BG3, AT2G43590, AT3G61490
GOTERM_MF_ALL	GO:0003824~catalytic activity	261	0.0083099	ST2B, XSP1, CYP707A3, GGT3, AT4G39270, AT5G20950, AT5G57530, ATARD3, SCPL7, AT5G27870, AT1G49570, AT2G40250, AT4G38030, UNE9, AT3G29320, AT1G03495, AT1G14185, AT3G45330, AT1G79500, ADS1, ACS2, AT1G58725, ACS3, CYP705A30, BGLU24, BGLU27, CYP76C1, CYP76C2, CYP76C3, ATGRF7, AT1G71691, ATGRF5, AT1G43620, AT1G20720, ULP1B, AT2G45610, AT4G16230, ATGSTU4, XTR3, AT1G03990, AT3G49830, ATGSTU2, GAD4, AT1G0…
GOTERM_MF_ALL	GO:0048037~cofactor binding	25	0.0105181	FRO4, GMD1, FRO5, AT1G62580, AT1G09500, AT1G32300, AT1G03990, PHS2, GAD4, DFR, FMO1, HTH, AT1G51405, AT3G63510, AAO3, AT1G30760, AT3G29320, AT1G14185, GPDHC1, AT1G09510, YUC5, ACS2, ACS3, POP2, AT1G31690
GOTERM_MF_ALL	GO:0016798~hydrolase activity, acting on glycosyl bonds	22	0.0130307	AT5G20870, AMY1, BGLU44, TGG2, BAM5, AT3G13560, PYK10, XTR3, TGG1, AT1G51590, AT5G20950, AT5G57530, BGLU24, ATGUS3, FUC95A, BGLU27, AT3G19620, AT2G43580, AT2G43870, BG3, AT2G43590, AT3G61490
GOTERM_MF_ALL	GO:0008429~phosphatidylethanolamine binding	3	0.0144192	ATC, E12A11, AT5G01300
GOTERM_MF_ALL	GO:0016709~oxidoreductase activity, acting on paired donors, with incorporation or reduction of molecular oxygen, NADH or NADPH as one donor, and incorporation of one atom of oxygen	6	0.0148678	AT1G62580, YUC5, FMO1, CYP707A3, CYP79B2, CYP79F1
GOTERM_MF_ALL	GO:0008289~lipid binding	14	0.0170667	AT4G33550, AT5G55410, ORP4C, ATC, AT3G22620, AIR1, AT1G77730, ELP, E12A11, AT5G01300, AT1G25240, AT2G37870, AT3G22600, ANNAT7
GOTERM_MF_ALL	GO:0003677~DNA binding	84	0.020548	MYB49, PEI1, PCL1, MYB121, AT3G49950, BME3, AT3G14880, AT2G47850, PIL2, RGL2, AT1G29630, AT3G28857, AT1G26590, AT1G68920, MYB117, SPT, CBF4, WRKY43, ANAC005, BBM, AT2G40350, AT5G59570, AT3G54400, BZIP61, ESR1, NF-YC5, SPL15, AT4G33280, AT1G64380, AT3G20810, AT4G38000, AT1G08290, ANAC015, ATMYB41, MYB90, ATMYB5, AT1G66470, AT5G46915, AT1G20720, ATMYB79, DRD1, AT4G31615, ANAC067, IAA32, MYB63, ATUG…
GOTERM_MF_ALL	GO:0016835~carbon-oxygen lyase activity	9	0.0229565	GMD1, ATACA2, GA2, PMR6, GAMMA_CA3, ACA7, AT3G53190, AT3G07010, ATTPS03
GOTERM_MF_ALL	GO:0050662~coenzyme binding	18	0.0275585	GMD1, FRO4, AT1G14185, FRO5, GPDHC1, AT1G62580, AT1G09510, YUC5, AT1G09500, AT1G32300, AT1G03990, DFR, FMO1, HTH, AT1G51405, AT3G63510, AAO3, AT1G30760
GOTERM_MF_ALL	GO:0016788~hydrolase activity, acting on ester bonds	40	0.0279962	AT5G59220, AT4G17470, AT3G12460, RTL3, AT3G49330, AT4G16230, AT3G05640, PLA2-ALPHA, AT3G50400, AT1G59406, AT5G02760, AT1G29630, AT1G68410, AT1G04990, AT2G47300, AT2G47340, AT5G27870, AT4G02320, AT2G40250, AT4G26790, AT4G01130, AT3G12410, MES17, AT2G24560, PAP26, AT5G66080, MES18, AT5G10100, AT1G58725, SKS16, AT5G47330, AT2G29380, AT1G65120, AT5G51500, TOPP6, GLIP6, AT4G16820, SEX4, AT1G71691, AT3…
GOTERM_MF_ALL	GO:0016758~transferase activity, transferring hexosyl groups	18	0.0442021	AT3G29320, UGT73C1, DPE1, AT2G22590, DPE2, UF3GT, FUT13, AT2G22930, AT4G14090, XTR3, PHS2, ATUGT85A3, AT5G57530, ATCSLG2, AT5G53990, UGT71C3, AT1G43620, ATGSL09
GOTERM_MF_ALL	GO:0010297~heteroglycan binding	2	0.0541677	ATARD3, DPE2
GOTERM_MF_ALL	GO:0004134~4-alpha-glucanotransferase activity	2	0.0541677	DPE1, DPE2
GOTERM_MF_ALL	GO:0045551~cinnamyl-alcohol dehydrogenase activity	3	0.0624105	AT1G09510, AT1G09500, ELI3-2
GOTERM_MF_ALL	GO:0004185~serine-type carboxypeptidase activity	5	0.0639902	SCPL35, SCPL33, SCPL7, SCPL16, SCPL28
GOTERM_MF_ALL	GO:0070008~serine-type exopeptidase activity	5	0.0639902	SCPL35, SCPL33, SCPL7, SCPL16, SCPL28
GOTERM_MF_ALL	GO:0016746~transferase activity, transferring acyl groups	14	0.0697861	KCS2, AT1G03495, AT1G03940, AT3G22560, AT5MAT, GGT3, AT3G44830, AT2G25150, AT3G23840, AT5G67430, AT5G55330, MLS, AT5G41040, AT5G55340
GOTERM_MF_ALL	GO:0046943~carboxylic acid transmembrane transporter activity	6	0.0780758	AAP7, AT2G43930, AT4G12030, BAC2, AT5G09470, AT1G25530
GOTERM_MF_ALL	GO:0005342~organic acid transmembrane transporter activity	6	0.0780758	AAP7, AT2G43930, AT4G12030, BAC2, AT5G09470, AT1G25530
GOTERM_MF_ALL	GO:0004089~carbonate dehydratase activity	3	0.0862144	ATACA2, GAMMA_CA3, ACA7
GOTERM_MF_ALL	GO:0005543~phospholipid binding	6	0.0877924	AT1G25240, ATC, AT1G77730, E12A11, ANNAT7, AT5G01300
GOTERM_MF_ALL	GO:0004180~carboxypeptidase activity	5	0.0904748	SCPL35, SCPL33, SCPL7, SCPL16, SCPL28
GOTERM_MF_ALL	GO:0016614~oxidoreductase activity, acting on CH-OH group of donors	9	0.0970843	DFR, AT1G14185, GPDHC1, AT1G09510, HTH, AT1G09500, AT1G32300, AT1G03990, ELI3-2
GOTERM_MF_ALL	GO:0030145~manganese ion binding	12	0.0978978	CIPK19, CIPK18, AT1G68410, AT2G29380, AT5G59220, TOPP6, AT3G05950, AT3G05640, AT5G66080, GER3, ATTPS03, AT5G02760
GOTERM_MF_ALL	GO:0005507~copper ion binding	9	0.102066	AT5G25090, TT10, AT2G15780, ETR1, PYK10, SKS16, AT2G25060, AT1G31690, ERS2
GOTERM_MF_ALL	GO:0015928~fucosidase activity	2	0.105407	FUC95A, PYK10
GOTERM_MF_ALL	GO:0004645~phosphorylase activity	2	0.105407	AT3G29320, PHS2
GOTERM_MF_ALL	GO:0017171~serine hydrolase activity	9	0.112451	SCPL35, SDD1, SCPL33, XSP1, SCPL7, SCPL16, AT1G23465, DEGP13, SCPL28
GOTERM_MF_ALL	GO:0008236~serine-type peptidase activity	9	0.112451	SCPL35, SDD1, SCPL33, XSP1, SCPL7, SCPL16, AT1G23465, DEGP13, SCPL28
GOTERM_MF_ALL	GO:0016832~aldehyde-lyase activity	3	0.121301	AT1G14185, HTH, AT4G26530
GOTERM_MF_ALL	GO:0004722~protein serine/threonine phosphatase activity	8	0.128858	AT1G68410, AT2G29380, AT5G59220, TOPP6, PAP26, AT3G05640, AT5G66080, AT5G02760
GOTERM_MF_ALL	GO:0051740~ethylene binding	2	0.129979	ETR1, ERS2
GOTERM_MF_ALL	GO:0004133~glycogen debranching enzyme activity	2	0.129979	DPE1, DPE2
GOTERM_MF_ALL	GO:0008374~O-acyltransferase activity	4	0.131904	AT5MAT, AT5G55330, AT3G44830, AT5G55340
GOTERM_MF_ALL	GO:0015291~secondary active transmembrane transporter activity	13	0.136078	AT2G17500, AT4G12030, BAC2, AT1G15150, AAC2, AT3G20460, HAK5, AT3G05150, AT1G12950, AT2G04090, AT1G20925, INT3, GPT2
GOTERM_MF_ALL	GO:0030246~carbohydrate binding	10	0.138522	ATARD3, AT5G39790, DPE2, AT2G43580, ATPP2-B13, AT2G43590, AT5G24080, AT3G01260, SEX4, AT4G38030
GOTERM_MF_ALL	GO:0016747~transferase activity, transferring acyl groups other than amino-acyl groups	12	0.13879	KCS2, AT3G23840, AT1G03495, AT1G03940, AT3G22560, AT5MAT, AT5G67430, AT5G55330, AT5G41040, AT3G44830, AT5G55340, AT2G25150
GOTERM_MF_ALL	GO:0016840~carbon-nitrogen lyase activity	3	0.139946	PAL4, SS3, AT3G51450
GOTERM_MF_ALL	GO:0004499~flavin-containing monooxygenase activity	3	0.139946	AT1G62580, YUC5, FMO1
GOTERM_MF_ALL	GO:0016757~transferase activity, transferring glycosyl groups	19	0.144799	AT3G29320, UGT73C1, DPE1, AT2G22590, DPE2, UF3GT, FUT13, AT1G73160, AT2G22930, AT4G14090, XTR3, PHS2, ATUGT85A3, AT5G57530, ATCSLG2, AT5G53990, UGT71C3, AT1G43620, ATGSL09
GOTERM_MF_ALL	GO:0004364~glutathione transferase activity	4	0.151082	ATGSTF12, ATGSTU4, GSTF5, ATGSTU2
GOTERM_MF_ALL	GO:0019137~thioglucosidase activity	2	0.153877	TGG2, TGG1
GOTERM_MF_ALL	GO:0030570~pectate lyase activity	3	0.159153	PMR6, AT3G53190, AT3G07010
GOTERM_MF_ALL	GO:0016837~carbon-oxygen lyase activity, acting on polysaccharides	3	0.159153	PMR6, AT3G53190, AT3G07010
GOTERM_MF_ALL	GO:0008474~palmitoyl-(protein) hydrolase activity	2	0.17712	AT4G17470, AT5G47330
GOTERM_MF_ALL	GO:0016705~oxidoreductase activity, acting on paired donors, with incorporation or reduction of molecular oxygen	9	0.192427	GA2OX8, LDOX, AT1G62580, ADS1, YUC5, FMO1, CYP707A3, CYP79B2, CYP79F1
GOTERM_MF_ALL	GO:0015238~drug transporter activity	5	0.194001	AT1G12950, ATMRP9, AT2G04090, ATMRP15, AT1G15150
GOTERM_MF_ALL	GO:0080030~methyl indole-3-acetate esterase activity	2	0.199725	MES17, MES18
GOTERM_MF_ALL	GO:0000293~ferric-chelate reductase activity	2	0.199725	FRO4, FRO5
GOTERM_MF_ALL	GO:0008422~beta-glucosidase activity	2	0.199725	PYK10, TGG1
GOTERM_MF_ALL	GO:0016623~oxidoreductase activity, acting on the aldehyde or oxo group of donors, oxygen as acceptor	2	0.199725	GER3, AAO3
GOTERM_MF_ALL	GO:0016723~oxidoreductase activity, oxidizing metal ions, NAD or NADP as acceptor	2	0.199725	FRO4, FRO5
GOTERM_MF_ALL	GO:0016563~transcription activator activity	7	0.204766	PEI1, BZIP61, ATGRF7, CBF4, ATGRF5, FUS3, MYB63
GOTERM_MF_ALL	GO:0016787~hydrolase activity	94	0.206079	AT5G59220, AT5G18860, XSP1, AT3G12460, AT3G05640, AT3G49330, TGG2, AT3G55090, DEGP13, TGG1, AT3G50400, AT5G20950, AT5G57530, AT5G02760, AT1G29630, AT1G68410, SDD1, SCPL7, AT3G19620, BG3, AT5G27870, AT2G43590, AT3G63380, AT2G40250, ATMRP15, AMY1, AT3G12410, AT3G54400, CP1, AT5G10100, AT1G58725, BGLU24, AT2G29380, FUC95A, BGLU27, AT5G51500, SCPL16, AT2G43580, AT3G61490, ATGRF7, AT1G71691, ATGRF5, A…
GOTERM_MF_ALL	GO:0004721~phosphoprotein phosphatase activity	9	0.206483	AT1G68410, AT2G29380, AT5G59220, TOPP6, PAP26, AT3G05640, AT5G66080, SEX4, AT5G02760
GOTERM_MF_ALL	GO:0015293~symporter activity	7	0.213415	AT3G05150, AT2G17500, AT4G12030, AT1G20925, INT3, AT3G20460, HAK5
GOTERM_MF_ALL	GO:0000287~magnesium ion binding	13	0.214319	AT5G59220, GA2, AT5G66080, AT3G05640, ATTPS03, AT5G02760, AT1G29630, AT2G29380, AT1G68410, AT1G66020, AT1G70080, AT3G63380, AT3G04050
GOTERM_MF_ALL	GO:0030170~pyridoxal phosphate binding	6	0.229187	AT3G29320, GAD4, ACS2, POP2, ACS3, PHS2
GOTERM_MF_ALL	GO:0035251~UDP-glucosyltransferase activity	6	0.229187	UGT73C1, ATCSLG2, UGT71C3, AT4G14090, AT1G43620, ATGSL09
GOTERM_MF_ALL	GO:0070279~vitamin B6 binding	6	0.229187	AT3G29320, GAD4, ACS2, POP2, ACS3, PHS2
GOTERM_MF_ALL	GO:0022804~active transmembrane transporter activity	21	0.230379	AT2G17500, AAP7, AT4G12030, BAC2, ATMRP9, AT3G55090, AT1G15150, AAC2, AT3G20460, AT1G25530, HAK5, AT3G05150, AT1G12950, PDR6, AT2G43930, AT3G63380, AT2G04090, AT1G20925, GPT2, ATMRP15, INT3
GOTERM_MF_ALL	GO:0008061~chitin binding	2	0.243095	AT2G43580, AT2G43590
GOTERM_MF_ALL	GO:0004601~peroxidase activity	6	0.244442	AT5G19880, AT4G30170, PAP26, AT5G05340, AT1G49570, AT2G24800
GOTERM_MF_ALL	GO:0016684~oxidoreductase activity, acting on peroxide as acceptor	6	0.244442	AT5G19880, AT4G30170, PAP26, AT5G05340, AT1G49570, AT2G24800
GOTERM_MF_ALL	GO:0008238~exopeptidase activity	5	0.246324	SCPL35, SCPL33, SCPL7, SCPL16, SCPL28
GOTERM_MF_ALL	GO:0015926~glucosidase activity	2	0.263892	PYK10, TGG1
GOTERM_MF_ALL	GO:0015171~amino acid transmembrane transporter activity	4	0.264387	AAP7, AT2G43930, BAC2, AT1G25530
GOTERM_MF_ALL	GO:0015294~solute:cation symporter activity	6	0.265178	AT3G05150, AT2G17500, AT4G12030, AT1G20925, INT3, AT3G20460
GOTERM_MF_ALL	GO:0016765~transferase activity, transferring alkyl or aryl (other than methyl) groups	6	0.270424	AT1G79500, ATGSTF12, ATGSTU4, GSTF5, IPT5, ATGSTU2
GOTERM_MF_ALL	GO:0016722~oxidoreductase activity, oxidizing metal ions	2	0.284119	FRO4, FRO5
GOTERM_MF_ALL	GO:0047196~long-chain-alcohol O-fatty-acyltransferase activity	2	0.284119	AT5G55330, AT5G55340
GOTERM_MF_ALL	GO:0016838~carbon-oxygen lyase activity, acting on phosphates	2	0.284119	GA2, ATTPS03
GOTERM_MF_ALL	GO:0016769~transferase activity, transferring nitrogenous groups	4	0.29437	ACS2, POP2, ACS3, ATBCAT-1
GOTERM_MF_ALL	GO:0031559~oxidosqualene cyclase activity	2	0.303791	MRN1, THAS1
GOTERM_MF_ALL	GO:0019842~vitamin binding	7	0.310398	AT3G29320, GAD4, LDOX, ACS2, POP2, ACS3, PHS2
GOTERM_MF_ALL	GO:0005509~calcium ion binding	14	0.315608	AMY1, AT3G10190, AT5G19880, PMR6, AT5G05340, AT2G34020, PLA2-ALPHA, AT2G24800, AT3G07010, AT1G51590, AT3G63380, ANNAT7, AT1G49570, AT3G53190
GOTERM_MF_ALL	GO:0005275~amine transmembrane transporter activity	4	0.316998	AAP7, AT2G43930, BAC2, AT1G25530
GOTERM_MF_ALL	GO:0016298~lipase activity	6	0.318496	GLIP6, AT4G16820, AT1G58725, PLA2-ALPHA, AT3G14360, AT1G59406
GOTERM_MF_ALL	GO:0009672~auxin:hydrogen symporter activity	2	0.322924	AT2G17500, AT1G20925
GOTERM_MF_ALL	GO:0046527~glucosyltransferase activity	6	0.323909	UGT73C1, ATCSLG2, UGT71C3, AT4G14090, AT1G43620, ATGSL09
GOTERM_MF_ALL	GO:0016627~oxidoreductase activity, acting on the CH-CH group of donors	4	0.324551	SDH2-3, FAR8, AT3G63510, CYP705A5
GOTERM_MF_ALL	GO:0016836~hydro-lyase activity	4	0.324551	GMD1, ATACA2, GAMMA_CA3, ACA7
GOTERM_MF_ALL	GO:0050661~NADP or NADPH binding	3	0.331387	AT1G62580, YUC5, FMO1
GOTERM_MF_ALL	GO:0016846~carbon-sulfur lyase activity	3	0.341471	ACS2, ACS3, AT1G80160
GOTERM_MF_ALL	GO:0016844~strictosidine synthase activity	2	0.341532	SS3, AT3G51450
GOTERM_MF_ALL	GO:0016843~amine-lyase activity	2	0.341532	SS3, AT3G51450
GOTERM_MF_ALL	GO:0016308~1-phosphatidylinositol-4-phosphate 5-kinase activity	2	0.341532	ATPIP5K1, PIPK11
GOTERM_MF_ALL	GO:0016209~antioxidant activity	6	0.351107	AT5G19880, AT4G30170, PAP26, AT5G05340, AT1G49570, AT2G24800
GOTERM_MF_ALL	GO:0042910~xenobiotic transporter activity	2	0.35963	ATMRP9, ATMRP15
GOTERM_MF_ALL	GO:0016307~phosphatidylinositol phosphate kinase activity	2	0.35963	ATPIP5K1, PIPK11
GOTERM_MF_ALL	GO:0008559~xenobiotic-transporting ATPase activity	2	0.35963	ATMRP9, ATMRP15
GOTERM_MF_ALL	GO:0016160~amylase activity	2	0.377231	AMY1, BAM5
GOTERM_MF_ALL	GO:0046873~metal ion transmembrane transporter activity	6	0.378414	ZIP3, VIT1, ATCNGC9, AT3G63380, AT5G41330, HAK5
GOTERM_MF_ALL	GO:0042562~hormone binding	2	0.39435	ETR1, ERS2
GOTERM_MF_ALL	GO:0004022~alcohol dehydrogenase (NAD) activity	2	0.39435	AT1G09510, AT1G09500
GOTERM_MF_ALL	GO:0015239~multidrug transporter activity	2	0.39435	ATMRP9, ATMRP15
GOTERM_MF_ALL	GO:0015297~antiporter activity	6	0.394794	AT1G12950, BAC2, AT2G04090, GPT2, AT1G15150, AAC2
GOTERM_MF_ALL	GO:0030599~pectinesterase activity	6	0.394794	AT5G51500, AT2G47340, AT5G27870, AT3G49330, AT4G02320, SKS16
GOTERM_MF_ALL	GO:0016830~carbon-carbon lyase activity	5	0.394911	GAD4, AT1G14185, HTH, AT4G26530, ALL1
GOTERM_MF_ALL	GO:0022857~transmembrane transporter activity	29	0.449749	ZIP3, ATCNGC9, AAP7, ATMRP9, BAC2, AT3G55090, AAC2, AT1G25530, AT3G20460, HAK5, VIT1, AT1G12950, PDR6, AT2G43930, AT3G63380, GPT2, AT5G41330, INT3, ATMRP15, AT2G17500, ATNRT2:1, AT4G12030, AT5G09470, AT1G15150, AT3G05150, AT3G10290, AT2G04090, AT1G20925, BRX
GOTERM_MF_ALL	GO:0001727~lipid kinase activity	2	0.458255	ATPIP5K1, PIPK11
GOTERM_MF_ALL	GO:0004871~signal transducer activity	23	0.458267	AT3G45330, GSO2, AT3G08680, RALFL10, AT1G52770, AT5G27570, AT5G07620, AT2G37670, AT4G39270, AT1G07550, NPY4, ERS2, ETR1, AT5G24080, AT1G57850, AHP6, AT3G50230, AT4G23515, AT2G41820, AT3G19230, AT5G40380, AT1G57670, AT5G45200
GOTERM_MF_ALL	GO:0060089~molecular transducer activity	23	0.458267	AT3G45330, GSO2, AT3G08680, RALFL10, AT1G52770, AT5G27570, AT5G07620, AT2G37670, AT4G39270, AT1G07550, NPY4, ERS2, ETR1, AT5G24080, AT1G57850, AHP6, AT3G50230, AT4G23515, AT2G41820, AT3G19230, AT5G40380, AT1G57670, AT5G45200
GOTERM_MF_ALL	GO:0016791~phosphatase activity	10	0.465591	AT1G68410, AT2G29380, AT5G59220, TOPP6, PAP26, AT3G05640, AT5G66080, AT5G10100, SEX4, AT5G02760
GOTERM_MF_ALL	GO:0003678~DNA helicase activity	2	0.473151	AT3G49830, AT1G20720
GOTERM_MF_ALL	GO:0000155~two-component sensor activity	2	0.501728	ETR1, ERS2
GOTERM_MF_ALL	GO:0016775~phosphotransferase activity, nitrogenous group as acceptor	2	0.501728	ETR1, ERS2
GOTERM_MF_ALL	GO:0016847~1-aminocyclopropane-1-carboxylate synthase activity	2	0.501728	ACS2, ACS3
GOTERM_MF_ALL	GO:0004673~protein histidine kinase activity	2	0.501728	ETR1, ERS2
GOTERM_MF_ALL	GO:0004568~chitinase activity	2	0.515431	AT2G43580, AT2G43590
GOTERM_MF_ALL	GO:0015082~di-, tri-valent inorganic cation transmembrane transporter activity	3	0.519538	ZIP3, VIT1, AT3G63380
GOTERM_MF_ALL	GO:0016702~oxidoreductase activity, acting on single donors with incorporation of molecular oxygen, incorporation of two atoms of oxygen	3	0.519538	ATARD3, GA2OX8, LDOX
GOTERM_MF_ALL	GO:0051213~dioxygenase activity	3	0.536378	ATARD3, GA2OX8, LDOX
GOTERM_MF_ALL	GO:0005249~voltage-gated potassium channel activity	2	0.541719	ATCNGC9, AT5G41330
GOTERM_MF_ALL	GO:0045330~aspartyl esterase activity	3	0.544644	AT5G51500, AT5G27870, AT4G02320
GOTERM_MF_ALL	GO:0004872~receptor activity	17	0.545717	AT3G45330, GSO2, AT3G08680, AT5G07620, AT4G39270, AT1G07550, ERS2, ETR1, AT5G24080, AT1G57850, AT3G50230, AT4G23515, AT2G41820, AT3G19230, AT5G40380, AT1G57670, AT5G45200
GOTERM_MF_ALL	GO:0004857~enzyme inhibitor activity	6	0.552637	AT5G51500, AT2G47340, AT5G27870, AT3G49330, AT4G02320, PDF2.1
GOTERM_MF_ALL	GO:0045735~nutrient reservoir activity	3	0.552807	CRA1, AT3G05950, GER3
GOTERM_MF_ALL	GO:0022843~voltage-gated cation channel activity	2	0.554325	ATCNGC9, AT5G41330
GOTERM_MF_ALL	GO:0016616~oxidoreductase activity, acting on the CH-OH group of donors, NAD or NADP as acceptor	5	0.555443	DFR, GPDHC1, AT1G09510, AT1G09500, ELI3-2
GOTERM_MF_ALL	GO:0051119~sugar transmembrane transporter activity	4	0.579097	AT3G05150, INT3, GPT2, AT3G20460
GOTERM_MF_ALL	GO:0016903~oxidoreductase activity, acting on the aldehyde or oxo group of donors	3	0.584418	FAR8, GER3, AAO3
GOTERM_MF_ALL	GO:0051537~2 iron, 2 sulfur cluster binding	2	0.590103	SDH2-3, AAO3
GOTERM_MF_ALL	GO:0005267~potassium channel activity	2	0.590103	ATCNGC9, AT5G41330
GOTERM_MF_ALL	GO:0008415~acyltransferase activity	7	0.59067	KCS2, AT3G22560, AT5MAT, AT5G67430, AT5G55330, AT3G44830, AT5G55340
GOTERM_MF_ALL	GO:0004518~nuclease activity	6	0.591388	AT1G29630, AT1G04990, AT2G47300, AT3G12410, AT3G12460, RTL3
GOTERM_MF_ALL	GO:0004527~exonuclease activity	3	0.592059	AT1G29630, AT3G12410, AT3G12460
GOTERM_MF_ALL	GO:0016701~oxidoreductase activity, acting on single donors with incorporation of molecular oxygen	3	0.592059	ATARD3, GA2OX8, LDOX
GOTERM_MF_ALL	GO:0016762~xyloglucan:xyloglucosyl transferase activity	2	0.60138	XTR3, AT5G57530
GOTERM_MF_ALL	GO:0008194~UDP-glycosyltransferase activity	7	0.61617	UGT73C1, ATCSLG2, UGT71C3, AT4G14090, ATUGT85A3, AT1G43620, ATGSL09
GOTERM_MF_ALL	GO:0015144~carbohydrate transmembrane transporter activity	4	0.627149	AT3G05150, INT3, GPT2, AT3G20460
GOTERM_MF_ALL	GO:0016891~endoribonuclease activity, producing 5'-phosphomonoesters	2	0.633388	AT2G47300, RTL3
GOTERM_MF_ALL	GO:0030234~enzyme regulator activity	10	0.639913	AT3G59570, AT5G51500, AT2G47340, AT5G27870, AT3G49330, ROPGEF5, ATB_BETA, AT4G02320, CYC1BAT, PDF2.1
GOTERM_MF_ALL	GO:0005488~binding	333	0.650816	PCL1, AT3G49950, XSP1, CYP707A3, AT2G47850, PIL2, AT4G39270, AAC2, AT5G46670, ATARD3, AT1G26590, AT5G22355, AT2G15530, AT1G68920, AT1G49570, AT4G38030, BBM, UNE9, AT5G59570, AT3G29320, AT1G14185, AT3G45330, ADS1, BZIP61, AT2G34020, ACS2, ACS3, AT1G64380, CYP705A30, BGLU24, BGLU27, CYP76C1, AT1G08290, CYP76C2, AT3G22600, ANNAT7, AT1G21320, ATGRF7, CYP76C3, ATGRF5, MYB90, BRX, AT1G20720, AT5G52730,…
GOTERM_MF_ALL	GO:0005261~cation channel activity	2	0.662831	ATCNGC9, AT5G41330
GOTERM_MF_ALL	GO:0005199~structural constituent of cell wall	2	0.662831	ATEXPA10, AT4G18670
GOTERM_MF_ALL	GO:0016893~endonuclease activity, active with either ribo- or deoxyribonucleic acids and producing 5'-phosphomonoesters	2	0.672111	AT2G47300, RTL3
GOTERM_MF_ALL	GO:0022891~substrate-specific transmembrane transporter activity	21	0.678844	ZIP3, AT2G17500, ATNRT2:1, ATCNGC9, AAP7, AT4G12030, BAC2, AT5G09470, AT3G20460, AT1G25530, HAK5, AT3G05150, VIT1, AT3G10290, AT2G43930, AT3G63380, AT1G20925, GPT2, AT5G41330, BRX, INT3
GOTERM_MF_ALL	GO:0008324~cation transmembrane transporter activity	12	0.689914	AT3G05150, ZIP3, VIT1, AT2G17500, ATCNGC9, AT4G12030, AT3G63380, AT1G20925, INT3, AT5G41330, AT3G20460, HAK5
GOTERM_MF_ALL	GO:0042578~phosphoric ester hydrolase activity	10	0.690831	AT1G68410, AT2G29380, AT5G59220, TOPP6, PAP26, AT3G05640, AT5G66080, AT5G10100, SEX4, AT5G02760
GOTERM_MF_ALL	GO:0004519~endonuclease activity	3	0.694177	AT1G29630, AT2G47300, RTL3
GOTERM_MF_ALL	GO:0042802~identical protein binding	5	0.694717	SDD1, LRP1, XSP1, ETR1, BRX
GOTERM_MF_ALL	GO:0004806~triacylglycerol lipase activity	2	0.69845	AT4G16820, AT3G14360
GOTERM_MF_ALL	GO:0022832~voltage-gated channel activity	2	0.706752	ATCNGC9, AT5G41330
GOTERM_MF_ALL	GO:0005244~voltage-gated ion channel activity	2	0.706752	ATCNGC9, AT5G41330
GOTERM_MF_ALL	GO:0005516~calmodulin binding	5	0.711834	GAD4, MLO14, ATCNGC9, AT3G63380, IQD6
GOTERM_MF_ALL	GO:0004428~inositol or phosphatidylinositol kinase activity	2	0.722678	ATPIP5K1, PIPK11
GOTERM_MF_ALL	GO:0008408~3'-5' exonuclease activity	2	0.722678	AT3G12410, AT3G12460
GOTERM_MF_ALL	GO:0008270~zinc ion binding	43	0.728599	PEI1, ZIP3, AT3G60670, BME3, ATACA2, FRS9, DAR2, ATL43, AT2G47850, TGG1, AT4G29610, ELI3-2, AT5G46670, AT1G04990, AT2G34240, AT1G26590, AT2G15530, AT5G22355, AT3G27500, AT1G30860, AT2G39900, OBP2, PAP26, ZFP1, ACA7, SPL15, AT5G59930, SDG16, AT4G35700, SOM, AT5G07040, AT1G11490, AT1G65120, AT1G21340, ZFP4, AT5G49200, CRC, ZFP6, AT4G38000, AT1G08290, CO, AT1G66450, AT4G15250
GOTERM_MF_ALL	GO:0046915~transition metal ion transmembrane transporter activity	2	0.730314	ZIP3, VIT1
GOTERM_MF_ALL	GO:0004521~endoribonuclease activity	2	0.744963	AT2G47300, RTL3
GOTERM_MF_ALL	GO:0043492~ATPase activity, coupled to movement of substances	5	0.751528	PDR6, AT3G63380, ATMRP9, AT3G55090, ATMRP15
GOTERM_MF_ALL	GO:0042626~ATPase activity, coupled to transmembrane movement of substances	5	0.751528	PDR6, AT3G63380, ATMRP9, AT3G55090, ATMRP15
GOTERM_MF_ALL	GO:0016740~transferase activity	76	0.756442	ST2B, AT1G03940, UF3GT, GGT3, AT4G39270, PIPK11, ERS2, AT5G57530, AT3G20530, AT1G64300, AT2G43930, GSTF5, AT5G55340, AT3G29320, AT1G03495, AT1G79500, AT2G19920, AT3G45330, FUT13, AT5MAT, AT2G22930, ACS2, ACS3, AT1G15125, AT5G53990, ATGSTF12, AHP6, AT3G50230, AT1G43620, AT3G45670, JAR1, AT5G01950, AT1G73160, ATGSTU4, XTR3, PHS2, ATUGT85A3, AT1G07550, ATGSTU2, AT2G25150, ATCSLG2, AT3G23840, AT2G429…
GOTERM_MF_ALL	GO:0015295~solute:hydrogen symporter activity	3	0.759867	AT3G05150, INT3, AT3G20460
GOTERM_MF_ALL	GO:0005402~cation:sugar symporter activity	3	0.759867	AT3G05150, INT3, AT3G20460
GOTERM_MF_ALL	GO:0005351~sugar:hydrogen symporter activity	3	0.759867	AT3G05150, INT3, AT3G20460
GOTERM_MF_ALL	GO:0004252~serine-type endopeptidase activity	3	0.764749	SDD1, XSP1, DEGP13
GOTERM_MF_ALL	GO:0016790~thiolester hydrolase activity	3	0.764749	AT1G65120, AT4G17470, AT5G47330
GOTERM_MF_ALL	GO:0008080~N-acetyltransferase activity	2	0.765461	AT3G22560, AT5G67430
GOTERM_MF_ALL	GO:0016866~intramolecular transferase activity	2	0.771921	MRN1, THAS1
GOTERM_MF_ALL	GO:0016820~hydrolase activity, acting on acid anhydrides, catalyzing transmembrane movement of substances	5	0.773256	PDR6, AT3G63380, ATMRP9, AT3G55090, ATMRP15
GOTERM_MF_ALL	GO:0022892~substrate-specific transporter activity	23	0.774272	ZIP3, AT2G17500, ATNRT2:1, ATCNGC9, AAP7, AT4G12030, SEC1A, BAC2, AT5G09470, AT3G20460, AT1G25530, HAK5, AT3G05150, VIT1, AT3G10290, AT2G43930, AT3G63380, AT1G20925, GPT2, AT5G41330, BRX, INT3, YSL8
GOTERM_MF_ALL	GO:0008483~transaminase activity	2	0.778204	POP2, ATBCAT-1
GOTERM_MF_ALL	GO:0005215~transporter activity	32	0.7856	ZIP3, ATCNGC9, AAP7, BAC2, ATMRP9, SEC1A, AT3G55090, AAC2, AT1G25530, AT3G20460, HAK5, VIT1, PDR6, AT1G12950, AT2G43930, AT3G63380, GPT2, AT5G41330, INT3, ATMRP15, AT2G17500, ATNRT2:1, AT4G12030, AT5G09470, AT1G15150, AT1G72120, AT3G05150, AT3G10290, AT2G04090, AT1G20925, BRX, YSL8
GOTERM_MF_ALL	GO:0016410~N-acyltransferase activity	2	0.796035	AT3G22560, AT5G67430
GOTERM_MF_ALL	GO:0015075~ion transmembrane transporter activity	14	0.800844	ZIP3, ATNRT2:1, AT2G17500, ATCNGC9, AT4G12030, AT3G20460, HAK5, AT3G05150, VIT1, AT3G10290, AT3G63380, AT1G20925, INT3, AT5G41330
GOTERM_MF_ALL	GO:0035091~phosphoinositide binding	2	0.812436	AT1G25240, AT1G77730
GOTERM_MF_ALL	GO:0030955~potassium ion binding	2	0.812436	AT3G04050, HAK5
GOTERM_MF_ALL	GO:0008092~cytoskeletal protein binding	3	0.81691	ATK4, ATPIP5K1, AT4G15200
GOTERM_MF_ALL	GO:0070011~peptidase activity, acting on L-amino acid peptides	13	0.828255	SCPL35, ULP1B, SCPL33, XSP1, AT3G54400, AT3G51340, CP1, DEGP13, SDD1, SCPL16, SCPL7, AT1G23465, SCPL28
GOTERM_MF_ALL	GO:0046910~pectinesterase inhibitor activity	2	0.832274	AT2G47340, AT3G49330
GOTERM_MF_ALL	GO:0022836~gated channel activity	2	0.841394	ATCNGC9, AT5G41330
GOTERM_MF_ALL	GO:0003777~microtubule motor activity	2	0.845767	AT3G44730, ATK4
GOTERM_MF_ALL	GO:0016407~acetyltransferase activity	2	0.854154	AT3G22560, AT5G67430
GOTERM_MF_ALL	GO:0004713~protein tyrosine kinase activity	7	0.861447	AT1G64300, AT3G08680, GSO2, AT5G24080, AT4G39270, AT2G41820, AT3G20530
GOTERM_MF_ALL	GO:0022838~substrate specific channel activity	3	0.861527	ATCNGC9, BRX, AT5G41330
GOTERM_MF_ALL	GO:0015267~channel activity	3	0.864511	ATCNGC9, BRX, AT5G41330
GOTERM_MF_ALL	GO:0022803~passive transmembrane transporter activity	3	0.864511	ATCNGC9, BRX, AT5G41330
GOTERM_MF_ALL	GO:0004650~polygalacturonase activity	2	0.86589	AT2G43870, AT3G61490
GOTERM_MF_ALL	GO:0003779~actin binding	2	0.86589	ATPIP5K1, AT4G15200
GOTERM_MF_ALL	GO:0031420~alkali metal ion binding	2	0.873185	AT3G04050, HAK5
GOTERM_MF_ALL	GO:0015405~P-P-bond-hydrolysis-driven transmembrane transporter activity	5	0.893701	PDR6, AT3G63380, ATMRP9, AT3G55090, ATMRP15
GOTERM_MF_ALL	GO:0008233~peptidase activity	13	0.894005	SCPL35, ULP1B, SCPL33, XSP1, AT3G54400, AT3G51340, CP1, DEGP13, SDD1, SCPL16, SCPL7, AT1G23465, SCPL28
GOTERM_MF_ALL	GO:0015399~primary active transmembrane transporter activity	5	0.89554	PDR6, AT3G63380, ATMRP9, AT3G55090, ATMRP15
GOTERM_MF_ALL	GO:0016706~oxidoreductase activity, acting on paired donors, with incorporation or reduction of molecular oxygen, 2-oxoglutarate as one donor, and incorporation of one atom each of oxygen into both donors	2	0.895738	GA2OX8, LDOX
GOTERM_MF_ALL	GO:0016887~ATPase activity	10	0.898434	PDR6, PDR13, AT5G40000, ATK4, AT1G64110, AT3G63380, ATMRP9, AT3G55090, ATMRP15, AT1G20720
GOTERM_MF_ALL	GO:0004190~aspartic-type endopeptidase activity	2	0.898615	AT3G54400, AT3G51340
GOTERM_MF_ALL	GO:0015300~solute:solute antiporter activity	2	0.898615	BAC2, AAC2
GOTERM_MF_ALL	GO:0005083~small GTPase regulator activity	2	0.898615	AT3G59570, ROPGEF5
GOTERM_MF_ALL	GO:0070001~aspartic-type peptidase activity	2	0.898615	AT3G54400, AT3G51340
GOTERM_MF_ALL	GO:0004540~ribonuclease activity	2	0.904133	AT2G47300, RTL3
GOTERM_MF_ALL	GO:0030695~GTPase regulator activity	2	0.911854	AT3G59570, ROPGEF5
GOTERM_MF_ALL	GO:0005216~ion channel activity	2	0.914287	ATCNGC9, AT5G41330
GOTERM_MF_ALL	GO:0004888~transmembrane receptor activity	4	0.917047	AT1G57850, AT4G23515, AT1G57670, AT5G45200
GOTERM_MF_ALL	GO:0051536~iron-sulfur cluster binding	2	0.921191	SDH2-3, AAO3
GOTERM_MF_ALL	GO:0051540~metal cluster binding	2	0.921191	SDH2-3, AAO3
GOTERM_MF_ALL	GO:0060589~nucleoside-triphosphatase regulator activity	2	0.927541	AT3G59570, ROPGEF5
GOTERM_MF_ALL	GO:0031406~carboxylic acid binding	2	0.927541	LDOX, AK3
GOTERM_MF_ALL	GO:0003774~motor activity	2	0.931487	AT3G44730, ATK4
GOTERM_MF_ALL	GO:0004175~endopeptidase activity	6	0.931889	SDD1, XSP1, AT3G54400, AT3G51340, CP1, DEGP13
GOTERM_MF_ALL	GO:0008509~anion transmembrane transporter activity	2	0.946755	ATNRT2:1, AT3G10290
GOTERM_MF_ALL	GO:0022890~inorganic cation transmembrane transporter activity	4	0.954844	ZIP3, VIT1, AT3G63380, HAK5
GOTERM_MF_ALL	GO:0004386~helicase activity	3	0.955296	DRD1, AT3G49830, AT1G20720
GOTERM_MF_ALL	GO:0043565~sequence-specific DNA binding	9	0.957263	AGL12, BME3, BZIP61, WRKY43, NF-YC5, HB-7, AGL15, NF-YB2, WRKY35
GOTERM_MF_ALL	GO:0042623~ATPase activity, coupled	6	0.964382	PDR6, AT3G63380, ATMRP9, AT3G55090, ATMRP15, AT1G20720
GOTERM_MF_ALL	GO:0008757~S-adenosylmethionine-dependent methyltransferase activity	2	0.969609	AT1G15125, SDG16
GOTERM_MF_ALL	GO:0031072~heat shock protein binding	2	0.971268	AT1G62970, AT5G23240
GOTERM_MF_ALL	GO:0001883~purine nucleoside binding	55	0.984557	AT1G62580, AT1G32300, AT4G39270, AT3G55090, PIPK11, ERS2, AT3G20530, AT1G64300, HTH, AT2G43930, AT3G63380, ATMRP15, AAO3, AT5G45200, AT1G14185, AT3G45330, AT3G50230, ATGRF7, ATGRF5, AT3G45670, AT1G20720, FRO4, JAR1, DRD1, ATCNGC9, AT5G01950, FRO5, AT5G40000, ATMRP9, AT1G03990, AT3G49830, AT1G07550, PDR6, AT2G42960, ETR1, FMO1, AT3G63510, AT2G41820, AT5G40380, IPT5, AT1G30760, CIPK19, CIPK18, AT3G…
GOTERM_MF_ALL	GO:0030554~adenyl nucleotide binding	55	0.984557	AT1G62580, AT1G32300, AT4G39270, AT3G55090, PIPK11, ERS2, AT3G20530, AT1G64300, HTH, AT2G43930, AT3G63380, ATMRP15, AAO3, AT5G45200, AT1G14185, AT3G45330, AT3G50230, ATGRF7, ATGRF5, AT3G45670, AT1G20720, FRO4, JAR1, DRD1, ATCNGC9, AT5G01950, FRO5, AT5G40000, ATMRP9, AT1G03990, AT3G49830, AT1G07550, PDR6, AT2G42960, ETR1, FMO1, AT3G63510, AT2G41820, AT5G40380, IPT5, AT1G30760, CIPK19, CIPK18, AT3G…
GOTERM_MF_ALL	GO:0001882~nucleoside binding	55	0.985611	AT1G62580, AT1G32300, AT4G39270, AT3G55090, PIPK11, ERS2, AT3G20530, AT1G64300, HTH, AT2G43930, AT3G63380, ATMRP15, AAO3, AT5G45200, AT1G14185, AT3G45330, AT3G50230, ATGRF7, ATGRF5, AT3G45670, AT1G20720, FRO4, JAR1, DRD1, ATCNGC9, AT5G01950, FRO5, AT5G40000, ATMRP9, AT1G03990, AT3G49830, AT1G07550, PDR6, AT2G42960, ETR1, FMO1, AT3G63510, AT2G41820, AT5G40380, IPT5, AT1G30760, CIPK19, CIPK18, AT3G…
GOTERM_MF_ALL	GO:0004672~protein kinase activity	21	0.985871	CIPK19, CIPK18, AT5G01950, AT3G45330, GSO2, AT3G08680, AT5G07620, AT4G39270, AT1G07550, ERS2, AT3G20530, AT2G25760, AT1G64300, AT2G42960, ETR1, AT2G43930, AT5G24080, AT3G50230, AT2G41820, AT5G40380, AT3G45670
GOTERM_MF_ALL	GO:0016818~hydrolase activity, acting on acid anhydrides, in phosphorus-containing anhydrides	15	0.987246	DRD1, AT3G44730, PDR13, AT5G40000, ATK4, ATMRP9, AT3G55090, AT3G49830, PDR6, AT1G64110, AT3G63380, ATGRF7, ATGRF5, ATMRP15, AT1G20720
GOTERM_MF_ALL	GO:0016879~ligase activity, forming carbon-nitrogen bonds	5	0.987566	JAR1, PAL4, AT5G40140, AT4G20320, BRU6
GOTERM_MF_ALL	GO:0016853~isomerase activity	3	0.987996	MRN1, THAS1, AT3G01260
GOTERM_MF_ALL	GO:0016817~hydrolase activity, acting on acid anhydrides	15	0.988287	DRD1, AT3G44730, PDR13, AT5G40000, ATK4, ATMRP9, AT3G55090, AT3G49830, PDR6, AT1G64110, AT3G63380, ATGRF7, ATGRF5, ATMRP15, AT1G20720
GOTERM_MF_ALL	GO:0008234~cysteine-type peptidase activity	2	0.988304	ULP1B, CP1
GOTERM_MF_ALL	GO:0016773~phosphotransferase activity, alcohol group as acceptor	24	0.989401	CIPK19, CIPK18, AT3G45330, AT5G01950, GSO2, AT3G08680, ATPIP5K1, AT5G07620, AT4G39270, AT1G07550, PIPK11, ERS2, AT3G20530, AT2G25760, AT1G64300, AT2G42960, ETR1, AT2G43930, AT5G24080, AT3G50230, AT3G04050, AT2G41820, AT5G40380, AT3G45670
GOTERM_MF_ALL	GO:0003676~nucleic acid binding	95	0.991848	MYB49, PEI1, PCL1, MYB121, AT3G49950, BME3, AT3G14880, AT3G12460, AT2G47850, PIL2, AT3G58390, RGL2, AT1G29630, AT3G28857, AT1G26590, AT1G68920, MYB117, SPT, CBF4, WRKY43, ANAC005, BBM, AT2G40350, AT5G59570, AT3G12410, AT3G54400, BZIP61, ESR1, NF-YC5, SPL15, AT4G33280, AT1G64380, AT3G20810, AT4G38000, AT1G08290, AT1G21320, ANAC015, ATMYB41, MYB90, ATMYB5, AT1G66470, AT5G46915, AT1G20720, ATMYB79, …
GOTERM_MF_ALL	GO:0046983~protein dimerization activity	3	0.993009	LRP1, BZIP61, IAA32
GOTERM_MF_ALL	GO:0016779~nucleotidyltransferase activity	2	0.993146	JAR1, AT2G19920
GOTERM_MF_ALL	GO:0016301~kinase activity	26	0.993571	AT5G01950, AT4G39270, PIPK11, AT1G07550, ERS2, AT3G20530, AT1G64300, ETR1, AT2G42960, AT2G43930, AT3G04050, AT2G41820, AT5G40380, CIPK19, CIPK18, AT3G45330, GSO2, AT3G08680, ATPIP5K1, AK3, AT5G07620, AT2G25760, AT5G24080, AT3G50230, AT3G19230, AT3G45670
GOTERM_MF_ALL	GO:0017111~nucleoside-triphosphatase activity	13	0.99384	DRD1, PDR13, AT3G44730, AT5G40000, ATK4, ATMRP9, AT3G55090, AT3G49830, PDR6, AT1G64110, AT3G63380, ATMRP15, AT1G20720
GOTERM_MF_ALL	GO:0004674~protein serine/threonine kinase activity	16	0.996155	CIPK19, CIPK18, AT5G01950, AT3G45330, GSO2, AT3G08680, AT4G39270, AT1G07550, ERS2, AT3G20530, AT2G25760, AT2G42960, AT5G24080, AT3G50230, AT2G41820, AT5G40380
GOTERM_MF_ALL	GO:0016462~pyrophosphatase activity	13	0.996418	DRD1, PDR13, AT3G44730, AT5G40000, ATK4, ATMRP9, AT3G55090, AT3G49830, PDR6, AT1G64110, AT3G63380, ATMRP15, AT1G20720
GOTERM_MF_ALL	GO:0016772~transferase activity, transferring phosphorus-containing groups	29	0.997005	JAR1, AT5G01950, AT4G39270, AT1G07550, PIPK11, ERS2, AT3G20530, AT1G64300, ETR1, AT2G42960, AT2G43930, AT3G04050, AT2G41820, AT5G40380, CIPK19, CIPK18, AT3G45330, AT2G19920, GSO2, AT3G08680, ATPIP5K1, AK3, AT5G07620, AT2G25760, AT5G24080, AHP6, AT3G50230, AT3G19230, AT3G45670
GOTERM_MF_ALL	GO:0016881~acid-amino acid ligase activity	3	0.997554	JAR1, AT5G40140, BRU6
GOTERM_MF_ALL	GO:0017076~purine nucleotide binding	56	0.998111	AT1G62580, AT1G32300, AT4G39270, AT3G55090, PIPK11, ERS2, AT3G20530, AT1G64300, HTH, AT2G43930, AT3G63380, ATMRP15, AAO3, AT5G45200, AT1G14185, AT3G45330, AT3G50230, ATGRF7, ATGRF5, AT3G45670, AT1G20720, FRO4, JAR1, DRD1, ATCNGC9, AT5G01950, FRO5, AT5G40000, ATMRP9, AT1G03990, AT3G49830, AT1G07550, PDR6, AT2G42960, ETR1, FMO1, AT3G63510, AT2G41820, AT5G40380, IPT5, AT1G30760, CIPK19, CIPK18, PDR1…
GOTERM_MF_ALL	GO:0008168~methyltransferase activity	2	0.999174	AT1G15125, SDG16
GOTERM_MF_ALL	GO:0016741~transferase activity, transferring one-carbon groups	2	0.999219	AT1G15125, SDG16
GOTERM_MF_ALL	GO:0000166~nucleotide binding	67	0.999296	AT1G62580, AT1G32300, AT4G39270, AT3G55090, PIPK11, ERS2, AT3G20530, AT3G50590, AT1G64300, AT3G18860, HTH, AT2G43930, AT3G63380, AAO3, ATMRP15, AT5G45200, AT1G14185, AT3G45330, AT4G21530, FAS2, AT3G50230, ATGRF7, AT1G21320, ATGRF5, AT3G45670, AT1G20720, FRO4, JAR1, DRD1, ATCNGC9, AT5G01950, FRO5, AT5G40000, ATMRP9, ATB_BETA, GR-RBP8, AT1G03990, AT3G49830, AT1G07550, PDR6, AT2G42960, ETR1, CID9, F…
GOTERM_MF_ALL	GO:0016874~ligase activity	5	0.999543	JAR1, PAL4, AT5G40140, AT4G20320, BRU6
GOTERM_MF_ALL	GO:0032559~adenyl ribonucleotide binding	43	0.999615	JAR1, DRD1, AT5G01950, ATCNGC9, AT5G40000, ATMRP9, AT4G39270, AT3G55090, AT3G49830, AT1G07550, PIPK11, ERS2, AT3G20530, PDR6, AT1G64300, AT2G42960, ETR1, AT2G43930, AT3G63380, AT2G41820, AT5G40380, IPT5, ATMRP15, AT5G45200, CIPK19, CIPK18, AT3G44730, PDR13, AT3G45330, GSO2, AT3G08680, ATK4, ATPIP5K1, AK3, AT5G07620, AT2G25760, AT1G64110, AT5G24080, AT3G50230, ATGRF7, ATGRF5, AT3G45670, AT1G20720
GOTERM_MF_ALL	GO:0032561~guanyl ribonucleotide binding	2	0.999647	ATCNGC9, SDP1-LIKE
GOTERM_MF_ALL	GO:0019001~guanyl nucleotide binding	2	0.999675	ATCNGC9, SDP1-LIKE
GOTERM_MF_ALL	GO:0005524~ATP binding	42	0.999686	JAR1, DRD1, AT5G01950, AT5G40000, ATMRP9, AT4G39270, AT3G55090, AT3G49830, AT1G07550, PIPK11, ERS2, AT3G20530, PDR6, AT1G64300, AT2G42960, ETR1, AT2G43930, AT3G63380, AT2G41820, AT5G40380, IPT5, ATMRP15, AT5G45200, CIPK19, CIPK18, AT3G44730, PDR13, AT3G45330, GSO2, AT3G08680, ATK4, ATPIP5K1, AK3, AT5G07620, AT2G25760, AT1G64110, AT5G24080, AT3G50230, ATGRF7, ATGRF5, AT3G45670, AT1G20720
GOTERM_MF_ALL	GO:0005515~protein binding	73	0.99977	AT3G42800, XSP1, PIL2, AT4G39270, DEGP13, TGG1, AT1G13230, AT1G68380, ERS2, AT4G26530, AT5G46670, SDD1, AT1G25240, NIMIN1, AT5G22355, AT2G15530, CYP79B2, AT3G63380, WRKY43, AT5G45200, AT5G23240, AT4G18670, BZIP61, ESR1, IQD6, FAS2, AT3G50230, FHL, AT2G19780, MYB90, BRX, ATCNGC9, AT5G01950, MLO14, AT1G25570, AFP1, ATL43, IAA32, AT4G15200, AT1G07550, NPY4, GAD4, CLE27, AT1G62970, ETR1, CID9, AT3G27…
GOTERM_MF_ALL	GO:0005198~structural molecule activity	4	0.999966	ATEXPA10, AT4G18670, AT2G23830, AT5G52810
GOTERM_MF_ALL	GO:0032553~ribonucleotide binding	44	0.999977	JAR1, DRD1, AT5G01950, ATCNGC9, AT5G40000, ATMRP9, AT4G39270, AT3G55090, AT3G49830, AT1G07550, PIPK11, ERS2, AT3G20530, PDR6, AT1G64300, AT2G42960, ETR1, AT2G43930, AT3G63380, AT2G41820, AT5G40380, IPT5, ATMRP15, AT5G45200, CIPK19, CIPK18, AT3G44730, PDR13, AT3G45330, GSO2, AT3G08680, ATK4, ATPIP5K1, AK3, AT5G07620, SDP1-LIKE, AT2G25760, AT1G64110, AT5G24080, AT3G50230, ATGRF7, ATGRF5, AT3G45670,…
GOTERM_MF_ALL	GO:0032555~purine ribonucleotide binding	44	0.999977	JAR1, DRD1, AT5G01950, ATCNGC9, AT5G40000, ATMRP9, AT4G39270, AT3G55090, AT3G49830, AT1G07550, PIPK11, ERS2, AT3G20530, PDR6, AT1G64300, AT2G42960, ETR1, AT2G43930, AT3G63380, AT2G41820, AT5G40380, IPT5, ATMRP15, AT5G45200, CIPK19, CIPK18, AT3G44730, PDR13, AT3G45330, GSO2, AT3G08680, ATK4, ATPIP5K1, AK3, AT5G07620, SDP1-LIKE, AT2G25760, AT1G64110, AT5G24080, AT3G50230, ATGRF7, ATGRF5, AT3G45670,…
GOTERM_MF_ALL	GO:0003723~RNA binding	7	1	AT1G04990, AT5G23800, RTL3, CID9, AT2G46780, AT3G49130, GR-RBP8
GOTERM_MF_ALL	GO:0080083~beta-gentiobiose beta-glucosidase activity	1	1	BGLU44
GOTERM_MF_ALL	GO:0016841~ammonia-lyase activity	1	1	PAL4
GOTERM_MF_ALL	GO:0080019~fatty acyl-CoA reductase (alcohol-forming) activity	1	1	FAR8
GOTERM_MF_ALL	GO:0015250~water channel activity	1	1	BRX
GOTERM_MF_ALL	GO:0005310~dicarboxylic acid transmembrane transporter activity	1	1	AT5G09470
GOTERM_MF_ALL	GO:0050162~oxalate oxidase activity	1	1	GER3
GOTERM_MF_ALL	GO:0047131~saccharopine dehydrogenase (NAD+, L-glutamate-forming) activity	1	1	AT5G39410
GOTERM_MF_ALL	GO:0010295~(+)-abscisic acid 8'-hydroxylase activity	1	1	CYP707A3
GOTERM_MF_ALL	GO:0005102~receptor binding	1	1	CLE27
GOTERM_MF_ALL	GO:0005088~Ras guanyl-nucleotide exchange factor activity	1	1	ROPGEF5
GOTERM_MF_ALL	GO:0016161~beta-amylase activity	1	1	BAM5
GOTERM_MF_ALL	GO:0019787~small conjugating protein ligase activity	1	1	AT5G40140
GOTERM_MF_ALL	GO:0016278~lysine N-methyltransferase activity	1	1	SDG16
GOTERM_MF_ALL	GO:0019829~cation-transporting ATPase activity	1	1	AT3G63380
GOTERM_MF_ALL	GO:0008508~bile acid:sodium symporter activity	1	1	AT4G12030
GOTERM_MF_ALL	GO:0016854~racemase and epimerase activity	1	1	AT3G01260
GOTERM_MF_ALL	GO:0008017~microtubule binding	1	1	ATK4
GOTERM_MF_ALL	GO:0005372~water transporter activity	1	1	BRX
GOTERM_MF_ALL	GO:0042973~glucan endo-1,3-beta-D-glucosidase activity	1	1	AT3G13560
GOTERM_MF_ALL	GO:0016420~malonyltransferase activity	1	1	AT5MAT
GOTERM_MF_ALL	GO:0016857~racemase and epimerase activity, acting on carbohydrates and derivatives	1	1	AT3G01260
GOTERM_MF_ALL	GO:0051746~thalianol synthase activity	1	1	THAS1
GOTERM_MF_ALL	GO:0008514~organic anion transmembrane transporter activity	1	1	AT3G10290
GOTERM_MF_ALL	GO:0004462~lactoylglutathione lyase activity	1	1	AT1G80160
GOTERM_MF_ALL	GO:0005085~guanyl-nucleotide exchange factor activity	1	1	ROPGEF5
GOTERM_MF_ALL	GO:0015125~bile acid transmembrane transporter activity	1	1	AT4G12030
GOTERM_MF_ALL	GO:0004126~cytidine deaminase activity	1	1	AT4G29610
GOTERM_MF_ALL	GO:0051015~actin filament binding	1	1	ATPIP5K1
GOTERM_MF_ALL	GO:0051538~3 iron, 4 sulfur cluster binding	1	1	SDH2-3
GOTERM_MF_ALL	GO:0008026~ATP-dependent helicase activity	1	1	AT1G20720
GOTERM_MF_ALL	GO:0015179~L-amino acid transmembrane transporter activity	1	1	BAC2
GOTERM_MF_ALL	GO:0004084~branched-chain-amino-acid transaminase activity	1	1	ATBCAT-1
GOTERM_MF_ALL	GO:0005089~Rho guanyl-nucleotide exchange factor activity	1	1	ROPGEF5
GOTERM_MF_ALL	GO:0080079~cellobiose glucosidase activity	1	1	BGLU44
GOTERM_MF_ALL	GO:0018456~aryl-alcohol dehydrogenase activity	1	1	ELI3-2
GOTERM_MF_ALL	GO:0008094~DNA-dependent ATPase activity	1	1	AT1G20720
GOTERM_MF_ALL	GO:0000156~two-component response regulator activity	1	1	ETR1
GOTERM_MF_ALL	GO:0034768~(E)-beta-ocimene synthase activity	1	1	ATTPS03
GOTERM_MF_ALL	GO:0005388~calcium-transporting ATPase activity	1	1	AT3G63380
GOTERM_MF_ALL	GO:0005529~sugar binding	1	1	AT5G24080
GOTERM_MF_ALL	GO:0016774~phosphotransferase activity, carboxyl group as acceptor	1	1	AK3
GOTERM_MF_ALL	GO:0005381~iron ion transmembrane transporter activity	1	1	VIT1
GOTERM_MF_ALL	GO:0080043~quercetin 3-O-glucosyltransferase activity	1	1	UGT71C3
GOTERM_MF_ALL	GO:0017077~oxidative phosphorylation uncoupler activity	1	1	AT5G09470
GOTERM_MF_ALL	GO:0016671~oxidoreductase activity, acting on sulfur group of donors, disulfide as acceptor	1	1	AT4G21830
GOTERM_MF_ALL	GO:0016814~hydrolase activity, acting on carbon-nitrogen (but not peptide) bonds, in cyclic amidines	1	1	AT4G29610
GOTERM_MF_ALL	GO:0009899~ent-kaurene synthase activity	1	1	GA2
GOTERM_MF_ALL	GO:0005476~carnitine:acyl carnitine antiporter activity	1	1	BAC2
GOTERM_MF_ALL	GO:0003968~RNA-directed RNA polymerase activity	1	1	AT2G19920
GOTERM_MF_ALL	GO:0005097~Rab GTPase activator activity	1	1	AT3G59570
GOTERM_MF_ALL	GO:0008131~amine oxidase activity	1	1	AT1G31690
GOTERM_MF_ALL	GO:0031320~hexitol dehydrogenase activity	1	1	ELI3-2
GOTERM_MF_ALL	GO:0030551~cyclic nucleotide binding	1	1	ATCNGC9
GOTERM_MF_ALL	GO:0016755~transferase activity, transferring amino-acyl groups	1	1	GGT3
GOTERM_MF_ALL	GO:0003843~1,3-beta-glucan synthase activity	1	1	ATGSL09
GOTERM_MF_ALL	GO:0004743~pyruvate kinase activity	1	1	AT3G04050
GOTERM_MF_ALL	GO:0015197~peptide transporter activity	1	1	YSL8
GOTERM_MF_ALL	GO:0016810~hydrolase activity, acting on carbon-nitrogen (but not peptide) bonds	1	1	AT4G29610
GOTERM_MF_ALL	GO:0016211~ammonia ligase activity	1	1	PAL4
GOTERM_MF_ALL	GO:0016667~oxidoreductase activity, acting on sulfur group of donors	1	1	AT4G21830
GOTERM_MF_ALL	GO:0000104~succinate dehydrogenase activity	1	1	SDH2-3
GOTERM_MF_ALL	GO:0080014~thalianol hydroxylase activity	1	1	CYP708A2
GOTERM_MF_ALL	GO:0016831~carboxy-lyase activity	1	1	GAD4
GOTERM_MF_ALL	GO:0004031~aldehyde oxidase activity	1	1	AAO3
GOTERM_MF_ALL	GO:0018488~aryl-aldehyde oxidase activity	1	1	AAO3
GOTERM_MF_ALL	GO:0008565~protein transporter activity	1	1	SEC1A
GOTERM_MF_ALL	GO:0004566~beta-glucuronidase activity	1	1	ATGUS3
GOTERM_MF_ALL	GO:0008676~3-deoxy-8-phosphooctulonate synthase activity	1	1	AT1G79500
GOTERM_MF_ALL	GO:0042803~protein homodimerization activity	1	1	LRP1
GOTERM_MF_ALL	GO:0008047~enzyme activator activity	1	1	AT3G59570
GOTERM_MF_ALL	GO:0003747~translation release factor activity	1	1	AT3G58390
GOTERM_MF_ALL	GO:0019207~kinase regulator activity	1	1	CYC1BAT
GOTERM_MF_ALL	GO:0004474~malate synthase activity	1	1	MLS
GOTERM_MF_ALL	GO:0015198~oligopeptide transporter activity	1	1	YSL8
GOTERM_MF_ALL	GO:0030552~cAMP binding	1	1	ATCNGC9
GOTERM_MF_ALL	GO:0016635~oxidoreductase activity, acting on the CH-CH group of donors, quinone or related compound as acceptor	1	1	SDH2-3
GOTERM_MF_ALL	GO:0019208~phosphatase regulator activity	1	1	ATB_BETA
GOTERM_MF_ALL	GO:0003725~double-stranded RNA binding	1	1	RTL3
GOTERM_MF_ALL	GO:0050551~myrcene synthase activity	1	1	ATTPS03
GOTERM_MF_ALL	GO:0004525~ribonuclease III activity	1	1	RTL3
GOTERM_MF_ALL	GO:0080018~anthocyanin 5-O-glucosyltransferase activity	1	1	AT4G14090
GOTERM_MF_ALL	GO:0051287~NAD or NADH binding	1	1	GPDHC1
GOTERM_MF_ALL	GO:0010293~abscisic aldehyde oxidase activity	1	1	AAO3
GOTERM_MF_ALL	GO:0008177~succinate dehydrogenase (ubiquinone) activity	1	1	SDH2-3
GOTERM_MF_ALL	GO:0050589~leucocyanidin oxygenase activity	1	1	LDOX
GOTERM_MF_ALL	GO:0016682~oxidoreductase activity, acting on diphenols and related substances as donors, oxygen as acceptor	1	1	TT10
GOTERM_MF_ALL	GO:0015145~monosaccharide transmembrane transporter activity	1	1	GPT2
GOTERM_MF_ALL	GO:0016646~oxidoreductase activity, acting on the CH-NH group of donors, NAD or NADP as acceptor	1	1	AT5G39410
GOTERM_MF_ALL	GO:0003993~acid phosphatase activity	1	1	PAP26
GOTERM_MF_ALL	GO:0015152~glucose-6-phosphate transmembrane transporter activity	1	1	GPT2
GOTERM_MF_ALL	GO:0047513~1,2-alpha-L-fucosidase activity	1	1	FUC95A
GOTERM_MF_ALL	GO:0010279~indole-3-acetic acid amido synthetase activity	1	1	BRU6
GOTERM_MF_ALL	GO:0016899~oxidoreductase activity, acting on the CH-OH group of donors, oxygen as acceptor	1	1	AT1G32300
GOTERM_MF_ALL	GO:0080131~hydroxyjasmonate sulfotransferase activity	1	1	ST2B
GOTERM_MF_ALL	GO:0016679~oxidoreductase activity, acting on diphenols and related substances as donors	1	1	TT10
GOTERM_MF_ALL	GO:0004549~tRNA-specific ribonuclease activity	1	1	AT2G47300
GOTERM_MF_ALL	GO:0005544~calcium-dependent phospholipid binding	1	1	ANNAT7
GOTERM_MF_ALL	GO:0080082~esculin beta-glucosidase activity	1	1	BGLU44
GOTERM_MF_ALL	GO:0005212~structural constituent of eye lens	1	1	AT5G52810
GOTERM_MF_ALL	GO:0015631~tubulin binding	1	1	ATK4
GOTERM_MF_ALL	GO:0004556~alpha-amylase activity	1	1	AMY1
GOTERM_MF_ALL	GO:0034074~marneral synthase activity	1	1	MRN1
GOTERM_MF_ALL	GO:0080081~4-methylumbelliferyl-beta-D-glucopyranoside beta-glucosidase activity	1	1	BGLU44
GOTERM_MF_ALL	GO:0015923~mannosidase activity	1	1	AT1G51590
GOTERM_MF_ALL	GO:0003885~D-arabinono-1,4-lactone oxidase activity	1	1	AT1G32300
GOTERM_MF_ALL	GO:0009674~potassium:sodium symporter activity	1	1	HAK5
GOTERM_MF_ALL	GO:0034062~RNA polymerase activity	1	1	AT2G19920
GOTERM_MF_ALL	GO:0004072~aspartate kinase activity	1	1	AK3
GOTERM_MF_ALL	GO:0004312~fatty-acid synthase activity	1	1	KCS2
GOTERM_MF_ALL	GO:0016279~protein-lysine N-methyltransferase activity	1	1	SDG16
GOTERM_MF_ALL	GO:0050502~cis-zeatin O-beta-D-glucosyltransferase activity	1	1	UGT73C1
GOTERM_MF_ALL	GO:0015085~calcium ion transmembrane transporter activity	1	1	AT3G63380
GOTERM_MF_ALL	GO:0016759~cellulose synthase activity	1	1	ATCSLG2
GOTERM_MF_ALL	GO:0008079~translation termination factor activity	1	1	AT3G58390
GOTERM_MF_ALL	GO:0005343~organic acid:sodium symporter activity	1	1	AT4G12030
GOTERM_MF_ALL	GO:0008028~monocarboxylic acid transmembrane transporter activity	1	1	AT4G12030
GOTERM_MF_ALL	GO:0045543~gibberellin 2-beta-dioxygenase activity	1	1	GA2OX8
GOTERM_MF_ALL	GO:0042054~histone methyltransferase activity	1	1	SDG16
GOTERM_MF_ALL	GO:0004332~fructose-bisphosphate aldolase activity	1	1	AT4G26530
GOTERM_MF_ALL	GO:0004712~protein serine/threonine/tyrosine kinase activity	1	1	AT1G64300
GOTERM_MF_ALL	GO:0031418~L-ascorbic acid binding	1	1	LDOX
GOTERM_MF_ALL	GO:0010309~acireductone dioxygenase [iron(II)-requiring] activity	1	1	ATARD3
GOTERM_MF_ALL	GO:0009922~fatty acid elongase activity	1	1	KCS2
GOTERM_MF_ALL	GO:0008135~translation factor activity, nucleic acid binding	1	1	AT3G58390
GOTERM_MF_ALL	GO:0015020~glucuronosyltransferase activity	1	1	ATUGT85A3
GOTERM_MF_ALL	GO:0016717~oxidoreductase activity, acting on paired donors, with oxidation of a pair of donors resulting in the reduction of molecular oxygen to two molecules of water	1	1	ADS1
GOTERM_MF_ALL	GO:0003840~gamma-glutamyltransferase activity	1	1	GGT3
GOTERM_MF_ALL	GO:0003883~CTP synthase activity	1	1	AT4G20320
GOTERM_MF_ALL	GO:0042156~zinc-mediated transcriptional activator activity	1	1	PEI1
GOTERM_MF_ALL	GO:0015662~ATPase activity, coupled to transmembrane movement of ions, phosphorylative mechanism	1	1	AT3G63380
GOTERM_MF_ALL	GO:0008417~fucosyltransferase activity	1	1	FUT13
GOTERM_MF_ALL	GO:0004805~trehalose-phosphatase activity	1	1	AT5G10100
GOTERM_MF_ALL	GO:0030276~clathrin binding	1	1	AT1G25240
GOTERM_MF_ALL	GO:0005496~steroid binding	1	1	ORP4C
GOTERM_MF_ALL	GO:0008446~GDP-mannose 4,6-dehydratase activity	1	1	GMD1
GOTERM_MF_ALL	GO:0004526~ribonuclease P activity	1	1	AT2G47300
GOTERM_MF_ALL	GO:0030553~cGMP binding	1	1	ATCNGC9
GOTERM_MF_ALL	GO:0015112~nitrate transmembrane transporter activity	1	1	ATNRT2:1
GOTERM_MF_ALL	GO:0016782~transferase activity, transferring sulfur-containing groups	1	1	ST2B
GOTERM_MF_ALL	GO:0015077~monovalent inorganic cation transmembrane transporter activity	1	1	HAK5
GOTERM_MF_ALL	GO:0004221~ubiquitin thiolesterase activity	1	1	AT1G65120
GOTERM_MF_ALL	GO:0015149~hexose transmembrane transporter activity	1	1	GPT2
GOTERM_MF_ALL	GO:0016760~cellulose synthase (UDP-forming) activity	1	1	ATCSLG2
GOTERM_MF_ALL	GO:0008146~sulfotransferase activity	1	1	ST2B
GOTERM_MF_ALL	GO:0008810~cellulase activity	1	1	BG3
GOTERM_MF_ALL	GO:0004034~aldose 1-epimerase activity	1	1	AT3G01260
GOTERM_MF_ALL	GO:0046593~mandelonitrile lyase activity	1	1	HTH
GOTERM_MF_ALL	GO:0070035~purine NTP-dependent helicase activity	1	1	AT1G20720
GOTERM_MF_ALL	GO:0003785~actin monomer binding	1	1	ATPIP5K1
GOTERM_MF_ALL	GO:0019203~carbohydrate phosphatase activity	1	1	AT5G10100
GOTERM_MF_ALL	GO:0003867~4-aminobutyrate transaminase activity	1	1	POP2
GOTERM_MF_ALL	GO:0008142~oxysterol binding	1	1	ORP4C
GOTERM_MF_ALL	GO:0004367~glycerol-3-phosphate dehydrogenase (NAD+) activity	1	1	GPDHC1
GOTERM_MF_ALL	GO:0042625~ATPase activity, coupled to transmembrane movement of ions	1	1	AT3G63380
GOTERM_MF_ALL	GO:0015924~mannosyl-oligosaccharide mannosidase activity	1	1	AT1G51590
GOTERM_MF_ALL	GO:0005525~GTP binding	1	1	SDP1-LIKE
GOTERM_MF_ALL	GO:0070566~adenylyltransferase activity	1	1	JAR1
GOTERM_MF_ALL	GO:0005385~zinc ion transmembrane transporter activity	1	1	ZIP3
GOTERM_MF_ALL	GO:0016620~oxidoreductase activity, acting on the aldehyde or oxo group of donors, NAD or NADP as acceptor	1	1	FAR8
GOTERM_MF_ALL	GO:0008113~peptide-methionine-(S)-S-oxide reductase activity	1	1	AT4G21830
GOTERM_MF_ALL	GO:0051539~4 iron, 4 sulfur cluster binding	1	1	SDH2-3
GOTERM_MF_ALL	GO:0047668~amygdalin beta-glucosidase activity	1	1	BGLU44
GOTERM_MF_ALL	GO:0046912~transferase activity, transferring acyl groups, acyl groups converted into alkyl on transfer	1	1	MLS
GOTERM_MF_ALL	GO:0004607~phosphatidylcholine-sterol O-acyltransferase activity	1	1	AT3G44830
GOTERM_MF_ALL	GO:0032934~sterol binding	1	1	ORP4C
GOTERM_MF_ALL	GO:0005545~phosphatidylinositol binding	1	1	AT1G25240
GOTERM_MF_ALL	GO:0030151~molybdenum ion binding	1	1	AAO3
GOTERM_MF_ALL	GO:0000064~L-ornithine transmembrane transporter activity	1	1	BAC2
GOTERM_MF_ALL	GO:0015079~potassium ion transmembrane transporter activity	1	1	HAK5
GOTERM_MF_ALL	GO:0080004~thalian-diol desaturase activity	1	1	CYP705A5
GOTERM_MF_ALL	GO:0043176~amine binding	1	1	AK3
GOTERM_MF_ALL	GO:0048038~quinone binding	1	1	AT1G31690
GOTERM_MF_ALL	GO:0015119~hexose phosphate transmembrane transporter activity	1	1	GPT2
GOTERM_MF_ALL	GO:0017150~tRNA dihydrouridine synthase activity	1	1	AT3G63510
GOTERM_MF_ALL	GO:0008601~protein phosphatase type 2A regulator activity	1	1	ATB_BETA
GOTERM_MF_ALL	GO:0008276~protein methyltransferase activity	1	1	SDG16
GOTERM_MF_ALL	GO:0019888~protein phosphatase regulator activity	1	1	ATB_BETA
GOTERM_MF_ALL	GO:0005096~GTPase activator activity	1	1	AT3G59570
GOTERM_MF_ALL	GO:0015103~inorganic anion transmembrane transporter activity	1	1	ATNRT2:1
GOTERM_MF_ALL	GO:0050403~trans-zeatin O-beta-D-glucosyltransferase activity	1	1	UGT73C1
GOTERM_MF_ALL	GO:0016597~amino acid binding	1	1	AK3
GOTERM_MF_ALL	GO:0022820~potassium ion symporter activity	1	1	HAK5
GOTERM_MF_ALL	GO:0050736~O-malonyltransferase activity	1	1	AT5MAT
GOTERM_MF_ALL	GO:0080123~jasmonate-amino synthetase activity	1	1	JAR1
GOTERM_MF_ALL	GO:0008471~laccase activity	1	1	TT10
GOTERM_MF_ALL	GO:0016641~oxidoreductase activity, acting on the CH-NH2 group of donors, oxygen as acceptor	1	1	AT1G31690
GOTERM_MF_ALL	GO:0008138~protein tyrosine/serine/threonine phosphatase activity	1	1	SEX4
GOTERM_MF_ALL	GO:0016645~oxidoreductase activity, acting on the CH-NH group of donors	1	1	AT5G39410
GOTERM_MF_ALL	GO:0005471~ATP:ADP antiporter activity	1	1	AAC2
GOTERM_MF_ALL	GO:0016208~AMP binding	1	1	ATCNGC9
GOTERM_MF_ALL	GO:0004560~alpha-L-fucosidase activity	1	1	FUC95A
GOTERM_MF_ALL	GO:0050302~indole-3-acetaldehyde oxidase activity	1	1	AAO3
GOTERM_MF_ALL	GO:0016538~cyclin-dependent protein kinase regulator activity	1	1	CYC1BAT
GOTERM_MF_ALL	GO:0004003~ATP-dependent DNA helicase activity	1	1	AT1G20720
GOTERM_MF_ALL	GO:0005099~Ras GTPase activator activity	1	1	AT3G59570
GOTERM_MF_ALL	GO:0004620~phospholipase activity	1	1	PLA2-ALPHA
GOTERM_MF_ALL	GO:0034387~4-aminobutyrate:pyruvate transaminase activity	1	1	POP2
GOTERM_MF_ALL	GO:0008170~N-methyltransferase activity	1	1	SDG16
GOTERM_MF_ALL	GO:0016906~sterol 3-beta-glucosyltransferase activity	1	1	AT1G43620
GOTERM_MF_ALL	GO:0051082~unfolded protein binding	1	1	AT5G23240
GOTERM_MF_ALL	GO:0046029~mannitol dehydrogenase activity	1	1	ELI3-2
GOTERM_MF_ALL	GO:0019887~protein kinase regulator activity	1	1	CYC1BAT
GOTERM_MF_ALL	GO:0019202~amino acid kinase activity	1	1	AK3
GOTERM_MF_ALL	GO:0045552~dihydrokaempferol 4-reductase activity	1	1	DFR
GOTERM_MF_ALL	GO:0016638~oxidoreductase activity, acting on the CH-NH2 group of donors	1	1	AT1G31690
GOTERM_MF_ALL	GO:0019002~GMP binding	1	1	ATCNGC9
GOTERM_MF_ALL	GO:0003702~RNA polymerase II transcription factor activity	1	1	AT5G59230
GOTERM_MF_ALL	GO:0004811~tRNA isopentenyltransferase activity	1	1	IPT5
GOTERM_MF_ALL	GO:0004197~cysteine-type endopeptidase activity	1	1	CP1
GOTERM_MF_ALL	GO:0018024~histone-lysine N-methyltransferase activity	1	1	SDG16
GOTERM_MF_ALL	GO:0004623~phospholipase A2 activity	1	1	PLA2-ALPHA
GOTERM_MF_ALL	GO:0019239~deaminase activity	1	1	AT4G29610
GOTERM_MF_ALL	GO:0030414~peptidase inhibitor activity	1	1	PDF2.1
GOTERM_MF_ALL	GO:0015370~solute:sodium symporter activity	1	1	AT4G12030
GOTERM_MF_ALL	GO:0004571~mannosyl-oligosaccharide 1,2-alpha-mannosidase activity	1	1	AT1G51590
GOTERM_MF_ALL	GO:0016880~acid-ammonia (or amide) ligase activity	1	1	PAL4
GOTERM_MF_ALL	GO:0004753~saccharopine dehydrogenase activity	1	1	AT5G39410
GOTERM_MF_ALL	GO:0004351~glutamate decarboxylase activity	1	1	GAD4
GOTERM_MF_ALL	GO:0004842~ubiquitin-protein ligase activity	1	1	AT5G40140
S3B Table. Gene ontology annotation analysis of the down-regulated genes in pad2.1 (BP-Biological process, CC-Cellular component, MF-Molecular function)
Category	Term	Count	PValue	Genes	Benjamini FDR
GOTERM_BP_ALL	GO:0009408~response to heat	29	8.85362e-23	AT-HSFA7B, HSFA7A, AT1G07400, CYP71B2, HSA32, AT2G29500, AT4G12400, HSP70T-2, BAG6, AT1G52560, ATGOLS1, AT1G59860, ATHSP101, AT-HSP17.6A, ATHSP22.0, ATHSP17.4, AT1G54050, AT5G51440, HSP17.6II, CLPB3, VTC2, CLPB4, EGY3, MTHSC70-2, ATHSP90.1, BIP3, ROF1, ATHSP23.6-MITO, AT1G53540	6.5871e-20
GOTERM_BP_ALL	GO:0009266~response to temperature stimulus	33	6.02921e-14	AT-HSFA7B, HSFA7A, AT1G07400, CYP71B2, ATGOLS3, HSA32, AT2G29500, AT4G12400, HSP70T-2, BAG6, AT1G52560, ATGOLS1, APRR9, AT1G59860, ATHSP101, AT-HSP17.6A, ATHSP22.0, ATHSP17.4, AT1G54050, AT5G51440, HSP17.6II, AT4G38840, CLPB3, VTC2, CLPB4, EGY3, MTHSC70-2, ATHSP90.1, MAF5, BIP3, ROF1, ATHSP23.6-MITO, AT1G53540	2.24261e-11
GOTERM_BP_ALL	GO:0009644~response to high light intensity	12	2.57786e-10	HSP70T-2, AT1G54050, AT-HSFA7B, BAG6, HSFA7A, ATGOLS1, AT1G52560, ATHSP101, AT-HSP17.6A, EGY3, AT2G29500, AT4G12400	6.3931e-08
GOTERM_BP_ALL	GO:0009642~response to light intensity	13	6.84279e-09	AT1G54050, AT-HSFA7B, HSFA7A, EGY3, AT2G29500, AT4G12400, HSP70T-2, MEA, BAG6, AT1G52560, ATGOLS1, ATHSP101, AT-HSP17.6A	1.27276e-06
GOTERM_BP_ALL	GO:0009628~response to abiotic stimulus	52	7.16148e-09	AT3G09600, SIGE, ATGOLS3, HSP70T-2, ELIP2, BAG6, ATGOLS1, ATHSP101, APRR9, LHCB2.3, ATHSP22.0, ATHSP17.4, LHCB2.1, AT1G78290, AT5G51440, NDPK1, MYB59, AT4G38840, GA3OX1, PTR3, VTC2, ATGLR2.7, ATGLR2.8, AT3G50840, GLP9, AT-HSFA7B, HSFA7A, AT1G07400, CYP71B2, HSA32, AT2G29500, AT4G12400, AT1G52560, AT1G59860, AT-HSP17.6A, AT1G54050, HSP17.6II, LHY, CLPB3, CLPB4, EGY3, CCA1, MTHSC70-2, AT1G01520, RP…	1.06563e-06
GOTERM_BP_ALL	GO:0042542~response to hydrogen peroxide	14	1.99192e-07	AT5G64100, AT1G54050, AT5G39580, EGY3, APX2, AT2G29500, AT5G64120, AT4G12400, HSP70T-2, BAG6, AT1G52560, ATGOLS1, ATHSP101, AT-HSP17.6A	2.46995e-05
GOTERM_BP_ALL	GO:0000302~response to reactive oxygen species	14	1.59358e-06	AT5G64100, AT1G54050, AT5G39580, EGY3, APX2, AT2G29500, AT5G64120, AT4G12400, HSP70T-2, BAG6, AT1G52560, ATGOLS1, ATHSP101, AT-HSP17.6A	0.00016936
GOTERM_BP_ALL	GO:0009416~response to light stimulus	25	4.4564e-06	AT-HSFA7B, HSFA7A, SIGE, AT2G29500, AT4G12400, HSP70T-2, ELIP2, BAG6, AT1G52560, ATGOLS1, APRR9, ATHSP101, LHCB2.3, AT-HSP17.6A, LHCB2.1, AT1G54050, LHY, GA3OX1, EGY3, ATGLR2.7, CCA1, ATGLR2.8, RPT2, MEA, AT3G50840	0.00041436
GOTERM_BP_ALL	GO:0009314~response to radiation	25	7.87682e-06	AT-HSFA7B, HSFA7A, SIGE, AT2G29500, AT4G12400, HSP70T-2, ELIP2, BAG6, AT1G52560, ATGOLS1, APRR9, ATHSP101, LHCB2.3, AT-HSP17.6A, LHCB2.1, AT1G54050, LHY, GA3OX1, EGY3, ATGLR2.7, CCA1, ATGLR2.8, RPT2, MEA, AT3G50840	0.000650941
GOTERM_BP_ALL	GO:0050896~response to stimulus	103	1.43227e-05	RAD51B, ARR15, AT3G09600, AT1G72060, SIGE, APX2, AT5G48595, ATGOLS3, ATGOLS1, APRR9, ATHSP101, AT4G10270, ATHSP17.4, AT1G78290, NDPK1, AT1G03850, AT4G38840, VTC2, AT5G39580, PTR3, PDF1.4, AT1G02820, AT3G50840, AT3G22060, AT2G20560, AT-HSFA7B, HSFA7A, CYP71B2, AT5G64120, TPS10, AT1G52560, AT1G59860, ETR2, AT1G16510, AT1G54050, HSP17.6II, AT2G47520, LHY, CLPB3, CLPB4, ATEXT4, ATPP2-A3, MTHSC70-2, A…	0.00106505
GOTERM_BP_ALL	GO:0006950~response to stress	70	2.6742e-05	AT5G64100, RAD51B, PEARLI_1, AT3G09600, AT1G72060, AT5G48595, ATGOLS3, APX2, CYP81F2, HSP70T-2, BAG6, ATGOLS1, AT3G03270, ATHSP101, ATHSP22.0, AT4G10270, MRH6, ATHSP17.4, AT1G78290, AT5G51440, NDPK1, MYB59, AT4G38840, VTC2, PTR3, AT5G39580, AT1G02820, PDF1.4, GLP9, AT2G20560, AT-HSFA7B, HSFA7A, AT1G51890, AT1G07400, CYP71B2, FRK1, AT5G64120, TPS10, SGT1A, HSA32, AT2G29500, MEE48, AT4G12400, AT4G1…	0.00180712
GOTERM_BP_ALL	GO:0006979~response to oxidative stress	16	0.000247067	AT5G64100, AT1G54050, AT1G72060, AT1G07400, AT5G39580, EGY3, APX2, AT2G29500, AT5G64120, AT4G12400, HSP70T-2, BAG6, AT1G52560, ATGOLS1, ATHSP101, AT-HSP17.6A	0.0152033
GOTERM_BP_ALL	GO:0010035~response to inorganic substance	23	0.000352432	AT5G64100, AT1G54050, NDPK1, MYB59, AT3G09600, LHY, AT5G39580, EGY3, APX2, CCA1, MTHSC70-2, AT2G29500, AT5G64120, AT4G12400, HSP70T-2, ATHSP90.1, BAG6, AT1G52560, ATGOLS1, ATHSP101, AT-HSP17.6A, ROF1, ATHSP23.6-MITO	0.0199714
GOTERM_BP_ALL	GO:0042221~response to chemical stimulus	53	0.00266373	AT5G64100, ARR15, AT3G09600, AT1G72060, APX2, HSP70T-2, BAG6, ATGOLS1, ATHSP101, GASA1, AGL44, LECRKA4.2, NDPK1, AXR3, MYB59, AT1G03850, AT4G38840, GA3OX1, PTR3, AT5G39580, VTC2, AT3G22060, AT1G07400, AT1G29420, TPS10, AT2G29500, AT5G64120, AT4G12400, ARR6, AT1G20470, ARR7, AT1G52560, ETR2, AT-HSP17.6A, AT1G16510, SAUR15, AT1G54050, LBD40, AT2G47520, LHY, EGY3, ATEXT4, BES1, RAP2.1, CCA1, MTHSC70…	0.132159
GOTERM_BP_ALL	GO:0009719~response to endogenous stimulus	30	0.00596918	ARR15, AT3G09600, AT1G29420, TPS10, ARR6, AT1G20470, ARR7, ETR2, GASA1, AT1G16510, SAUR15, LECRKA4.2, AXR3, MYB59, AT1G03850, LBD40, AT2G47520, AT4G38840, GA3OX1, LHY, VTC2, PTR3, BES1, RAP2.1, ATEXT4, CCA1, AT1G36060, CIPK20, SHN2, AT3G22060	0.256925
GOTERM_BP_ALL	GO:0045229~external encapsulating structure organization	13	0.00735722	ATCSLB04, ATCSLB03, QRT3, ATCSLB01, KOR2, ATEXT4, MEE48, AT5G07410, AT3G07850, CYP703A2, AT3G14040, VGDH2, QRT1	0.290628
GOTERM_BP_ALL	GO:0009725~response to hormone stimulus	28	0.00798342	ARR15, AT3G09600, AT1G29420, ARR6, AT1G20470, ARR7, ETR2, GASA1, AT1G16510, SAUR15, LECRKA4.2, AXR3, AT1G03850, MYB59, LBD40, AT2G47520, AT4G38840, LHY, GA3OX1, PTR3, BES1, RAP2.1, ATEXT4, CCA1, AT1G36060, CIPK20, SHN2, AT3G22060	0.295871
GOTERM_BP_ALL	GO:0010876~lipid localization	9	0.0105198	AT4G12470, AT4G08670, AT1G18280, AT5G61610, PEARLI_1, GRP19, AT2G48130, AT4G12500, GRP17	0.354107
GOTERM_BP_ALL	GO:0010114~response to red light	5	0.0185857	ELIP2, GA3OX1, LHCB2.3, SIGE, LHCB2.1	0.520314
GOTERM_BP_ALL	GO:0009739~response to gibberellin stimulus	7	0.0213084	MYB59, LBD40, GASA1, AT3G09600, GA3OX1, LHY, CCA1	0.551228
GOTERM_BP_ALL	GO:0009753~response to jasmonic acid stimulus	8	0.0237247	MYB59, AT3G09600, LHY, VTC2, PTR3, ATEXT4, CCA1, TPS10	0.572868
GOTERM_BP_ALL	GO:0010584~pollen exine formation	3	0.0258233	CYP703A2, QRT3, MEE48	0.587191
GOTERM_BP_ALL	GO:0007047~cell wall organization	11	0.0296653	AT5G07410, ATCSLB04, AT3G07850, ATCSLB03, AT3G14040, ATCSLB01, QRT3, KOR2, VGDH2, ATEXT4, QRT1	0.622479
GOTERM_BP_ALL	GO:0006720~isoprenoid metabolic process	7	0.0353482	SPS1, SPS2, CCD7, AT5G58770, GA3OX1, LAS1, TPS10	0.672292
GOTERM_BP_ALL	GO:0010243~response to organic nitrogen	2	0.0359381	PTR3, CCA1	0.663517
GOTERM_BP_ALL	GO:0006457~protein folding	10	0.0397613	AT2G20560, HSP70T-2, ATHSP90.1, AT4G09350, AT1G59860, BIP3, AT-HSP17.6A, ROF1, MTHSC70-2, AT5G48570	0.686835
GOTERM_BP_ALL	GO:0010927~cellular component assembly involved in morphogenesis	3	0.0414105	CYP703A2, QRT3, MEE48	0.688199
GOTERM_BP_ALL	GO:0010208~pollen wall assembly	3	0.0414105	CYP703A2, QRT3, MEE48	0.688199
GOTERM_BP_ALL	GO:0019915~lipid storage	3	0.0414105	AT5G61610, GRP19, GRP17	0.688199
GOTERM_BP_ALL	GO:0010218~response to far red light	4	0.0452813	ELIP2, LHCB2.3, SIGE, LHCB2.1	0.708082
GOTERM_BP_ALL	GO:0000160~two-component signal transduction system (phosphorelay)	9	0.0457912	ARR6, AT1G36060, ARR7, ETR2, ARR15, APRR9, AT2G47520, SHN2, RAP2.1	0.699567
GOTERM_BP_ALL	GO:0008299~isoprenoid biosynthetic process	6	0.0548103	SPS1, SPS2, AT5G58770, GA3OX1, LAS1, TPS10	0.752901
GOTERM_BP_ALL	GO:0010033~response to organic substance	30	0.055983	ARR15, AT3G09600, AT1G29420, TPS10, ARR6, AT1G20470, ARR7, ETR2, GASA1, AT1G16510, SAUR15, LECRKA4.2, AXR3, MYB59, AT1G03850, LBD40, AT2G47520, AT4G38840, GA3OX1, LHY, VTC2, PTR3, BES1, RAP2.1, ATEXT4, CCA1, AT1G36060, CIPK20, SHN2, AT3G22060	0.749092
GOTERM_BP_ALL	GO:0009637~response to blue light	4	0.0777747	RPT2, LHCB2.3, SIGE, LHCB2.1	0.847784
GOTERM_BP_ALL	GO:0048574~long-day photoperiodism, flowering	2	0.0874464	LHY, CCA1	0.87294
GOTERM_BP_ALL	GO:0048571~long-day photoperiodism	2	0.0874464	LHY, CCA1	0.87294
GOTERM_BP_ALL	GO:0048646~anatomical structure formation involved in morphogenesis	5	0.0914657	LAS, CYP703A2, CCD7, QRT3, MEE48	0.877423
GOTERM_BP_ALL	GO:0009723~response to ethylene stimulus	9	0.0950014	AT1G36060, MYB59, ETR2, AT2G47520, AT3G09600, LHY, SHN2, RAP2.1, CCA1	0.880199
GOTERM_BP_ALL	GO:0044255~cellular lipid metabolic process	14	0.0971469	KCS12, SPS1, SPS2, CCD7, ATLCB1, AT4G27030, AT3G02590, GA3OX1, TPS10, CYP703A2, AT3G02620, CYP96A15, AT5G58770, LAS1	0.879009
GOTERM_BP_ALL	GO:0015979~photosynthesis	7	0.0992657	PSAB, SPS1, SPS2, LHCB2.3, PSAJ, LHCB2.1, LHCB2.2	0.877813
GOTERM_BP_ALL	GO:0006970~response to osmotic stress	12	0.111943	NDPK1, MYB59, AT1G59860, AT3G09600, LHY, PTR3, AT-HSP17.6A, GLP9, CCA1, AT1G01520, MTHSC70-2, AT1G78290	0.902158
GOTERM_BP_ALL	GO:0030243~cellulose metabolic process	4	0.113908	ATCSLB04, ATCSLB03, ATCSLB01, KOR2	0.900447
GOTERM_BP_ALL	GO:0009765~photosynthesis, light harvesting	3	0.114024	LHCB2.3, LHCB2.1, LHCB2.2	0.894792
GOTERM_BP_ALL	GO:0009611~response to wounding	6	0.129247	AT4G10265, PTR3, ROF1, AT4G10270, ATEXT4, TPS10	0.918845
GOTERM_BP_ALL	GO:0006869~lipid transport	6	0.129247	AT4G12470, AT4G08670, AT1G18280, PEARLI_1, AT2G48130, AT4G12500	0.918845
GOTERM_BP_ALL	GO:0055114~oxidation reduction	28	0.130186	AT5G64100, CCD7, CYP71B2, APX2, AT5G64120, CYP81F2, AT3G02620, CYP96A15, IVD, CYP71B36, CYP71B13, ATGLDP2, AT1G03850, ACO1, GA3OX1, AT3G02590, AT5G39890, AT5G39580, CYP71B23, AT1G03020, ATCAD4, PSAB, CYP71A20, CH1, CYP703A2, AT5G15120, CYP78A9, AT2G36690	0.915476
GOTERM_BP_ALL	GO:0008610~lipid biosynthetic process	12	0.135271	KCS12, SPS1, AT3G02620, SPS2, CYP96A15, ATLCB1, AT5G58770, AT4G27030, AT3G02590, GA3OX1, LAS1, TPS10	0.919113
GOTERM_BP_ALL	GO:0006743~ubiquinone metabolic process	2	0.136212	SPS1, SPS2	0.915918
GOTERM_BP_ALL	GO:0006744~ubiquinone biosynthetic process	2	0.136212	SPS1, SPS2	0.915918
GOTERM_BP_ALL	GO:0009751~response to salicylic acid stimulus	6	0.137334	MYB59, AT3G09600, LHY, PTR3, ATEXT4, CCA1	0.91305
GOTERM_BP_ALL	GO:0009737~response to abscisic acid stimulus	9	0.147037	LECRKA4.2, GASA1, AT3G09600, CIPK20, LHY, PTR3, ATEXT4, CCA1, AT3G22060	0.923639
GOTERM_BP_ALL	GO:0030244~cellulose biosynthetic process	3	0.150861	ATCSLB04, ATCSLB03, ATCSLB01	0.924881
GOTERM_BP_ALL	GO:0009250~glucan biosynthetic process	4	0.155119	ATCSLB04, ATCSLB03, ATCSLB01, AT1G32900	0.926662
GOTERM_BP_ALL	GO:0009733~response to auxin stimulus	10	0.157219	SAUR15, AT1G20470, AXR3, MYB59, AT4G38840, AT3G09600, LHY, AT1G29420, AT1G16510, CCA1	0.925514
GOTERM_BP_ALL	GO:0009755~hormone-mediated signaling	12	0.163458	ARR6, LECRKA4.2, AXR3, AT1G36060, ARR7, ETR2, ARR15, AT2G47520, GA3OX1, SHN2, RAP2.1, BES1	0.929754
GOTERM_BP_ALL	GO:0032870~cellular response to hormone stimulus	12	0.163458	ARR6, LECRKA4.2, AXR3, AT1G36060, ARR7, ETR2, ARR15, AT2G47520, GA3OX1, SHN2, RAP2.1, BES1	0.929754
GOTERM_BP_ALL	GO:0010380~regulation of chlorophyll biosynthetic process	2	0.167271	ELIP2, GLK2	0.930771
GOTERM_BP_ALL	GO:0010346~shoot formation	2	0.167271	LAS, CCD7	0.930771
GOTERM_BP_ALL	GO:0010223~secondary shoot formation	2	0.167271	LAS, CCD7	0.930771
GOTERM_BP_ALL	GO:0006629~lipid metabolic process	19	0.170706	KCS12, SPS1, SPS2, ATLCB1, CCD7, AT4G27030, AT5G37690, GA3OX1, AT3G02590, TPS10, AT2G23540, CYP703A2, AT3G02620, CYP96A15, AT5G58770, AT5G41080, SRG3, AT1G74460, LAS1	0.931308
GOTERM_BP_ALL	GO:0006820~anion transport	4	0.172746	CAT5, AT3G54700, CLC-B, MOT1	0.930203
GOTERM_BP_ALL	GO:0042180~cellular ketone metabolic process	19	0.174016	CYSD2, KCS12, SPS1, SPS2, ACO1, AT4G27030, GA3OX1, AT3G02590, VTC2, AT1G17960, ACS7, GAD5, NS1, MES1, CYP703A2, AT3G02620, CYP96A15, AT1G15040, ATGLDP2	0.928212
GOTERM_BP_ALL	GO:0009735~response to cytokinin stimulus	4	0.17724	ARR6, AT1G03850, ARR7, ARR15	0.92857
GOTERM_BP_ALL	GO:0016051~carbohydrate biosynthetic process	8	0.179893	ATCSLB04, ATCSLB03, ATGOLS1, ATCSLB01, SUS4, ATGOLS3, AT1G32900, CYP81F2	0.928269
GOTERM_BP_ALL	GO:0051171~regulation of nitrogen compound metabolic process	44	0.181114	AT-HSFA7B, HSFA7A, NF-YC13, ARR15, AT3G09600, AT3G10040, AT3G45260, SIGE, AT2G21320, GLK2, AT1G73870, ARR6, ELIP2, ARR7, COL2, ANAC093, APRR9, ETR2, AGL44, AT4G27310, AT2G33720, ATMYB57, AT2G43140, MEE3, ATRL6, AXR3, MYB59, AT1G26790, AT1G69570, AT2G47520, LHY, ATNAC2, RAP2.1, BES1, AT1G01520, AT4G38960, LAS, MEA, AT1G36060, STH, MAF5, SHN2, AT5G54470, AT2G34210	0.926322
GOTERM_BP_ALL	GO:0050832~defense response to fungus	11	0.191186	AT4G12470, PDF1.4, MES1, BAG6, PEARLI_1, AT5G39580, AT5G23035, AT5G48595, CYP81F2, AT5G64120, AT5G43285	0.934246
GOTERM_BP_ALL	GO:0045449~regulation of transcription	43	0.19368	AT-HSFA7B, HSFA7A, NF-YC13, ARR15, AT3G09600, AT3G10040, AT3G45260, SIGE, AT2G21320, GLK2, AT1G73870, ARR6, ARR7, COL2, APRR9, ANAC093, ETR2, AGL44, AT4G27310, AT2G33720, ATMYB57, AT2G43140, MEE3, ATRL6, AXR3, MYB59, AT1G26790, AT1G69570, AT2G47520, LHY, ATNAC2, RAP2.1, BES1, AT1G01520, AT4G38960, LAS, MEA, AT1G36060, STH, MAF5, SHN2, AT5G54470, AT2G34210	0.933772
GOTERM_BP_ALL	GO:0009639~response to red or far red light	6	0.196435	ELIP2, APRR9, GA3OX1, LHCB2.3, SIGE, LHCB2.1	0.933585
GOTERM_BP_ALL	GO:0042744~hydrogen peroxide catabolic process	4	0.200163	AT5G64100, AT5G39580, APX2, AT5G64120	0.934396
GOTERM_BP_ALL	GO:0070301~cellular response to hydrogen peroxide	4	0.200163	AT5G64100, AT5G39580, APX2, AT5G64120	0.934396
GOTERM_BP_ALL	GO:0051193~regulation of cofactor metabolic process	2	0.211786	ELIP2, GLK2	0.942491
GOTERM_BP_ALL	GO:0009821~alkaloid biosynthetic process	2	0.211786	AT3G57020, AT2G41290	0.942491
GOTERM_BP_ALL	GO:0042743~hydrogen peroxide metabolic process	4	0.214241	AT5G64100, AT5G39580, APX2, AT5G64120	0.942001
GOTERM_BP_ALL	GO:0031326~regulation of cellular biosynthetic process	44	0.216616	AT-HSFA7B, HSFA7A, NF-YC13, ARR15, AT3G09600, AT3G10040, AT3G45260, SIGE, AT2G21320, GLK2, AT1G73870, ARR6, ELIP2, ARR7, COL2, ANAC093, APRR9, ETR2, AGL44, AT4G27310, AT2G33720, ATMYB57, AT2G43140, MEE3, ATRL6, AXR3, MYB59, AT1G26790, AT1G69570, AT2G47520, LHY, ATNAC2, RAP2.1, BES1, AT1G01520, AT4G38960, LAS, MEA, AT1G36060, STH, MAF5, SHN2, AT5G54470, AT2G34210	0.94146
GOTERM_BP_ALL	GO:0009889~regulation of biosynthetic process	44	0.216616	AT-HSFA7B, HSFA7A, NF-YC13, ARR15, AT3G09600, AT3G10040, AT3G45260, SIGE, AT2G21320, GLK2, AT1G73870, ARR6, ELIP2, ARR7, COL2, ANAC093, APRR9, ETR2, AGL44, AT4G27310, AT2G33720, ATMYB57, AT2G43140, MEE3, ATRL6, AXR3, MYB59, AT1G26790, AT1G69570, AT2G47520, LHY, ATNAC2, RAP2.1, BES1, AT1G01520, AT4G38960, LAS, MEA, AT1G36060, STH, MAF5, SHN2, AT5G54470, AT2G34210	0.94146
GOTERM_BP_ALL	GO:0019219~regulation of nucleobase, nucleoside, nucleotide and nucleic acid metabolic process	43	0.219052	AT-HSFA7B, HSFA7A, NF-YC13, ARR15, AT3G09600, AT3G10040, AT3G45260, SIGE, AT2G21320, GLK2, AT1G73870, ARR6, ARR7, COL2, APRR9, ANAC093, ETR2, AGL44, AT4G27310, AT2G33720, ATMYB57, AT2G43140, MEE3, ATRL6, AXR3, MYB59, AT1G26790, AT1G69570, AT2G47520, LHY, ATNAC2, RAP2.1, BES1, AT1G01520, AT4G38960, LAS, MEA, AT1G36060, STH, MAF5, SHN2, AT5G54470, AT2G34210	0.940988
GOTERM_BP_ALL	GO:0009736~cytokinin mediated signaling	3	0.222852	ARR6, ARR7, ARR15	0.941699
GOTERM_BP_ALL	GO:0048511~rhythmic process	3	0.222852	APRR9, CCA1, AT5G64120	0.941699
GOTERM_BP_ALL	GO:0009651~response to salt stress	10	0.22712	NDPK1, MYB59, AT1G59860, AT3G09600, LHY, PTR3, GLP9, CCA1, AT1G01520, MTHSC70-2	0.942781
GOTERM_BP_ALL	GO:0042545~cell wall modification	5	0.229732	AT5G07410, VTC2, VGDH2, QRT1, CYP81F2	0.942492
GOTERM_BP_ALL	GO:0010556~regulation of macromolecule biosynthetic process	43	0.237872	AT-HSFA7B, HSFA7A, NF-YC13, ARR15, AT3G09600, AT3G10040, AT3G45260, SIGE, AT2G21320, GLK2, AT1G73870, ARR6, ARR7, COL2, APRR9, ANAC093, ETR2, AGL44, AT4G27310, AT2G33720, ATMYB57, AT2G43140, MEE3, ATRL6, AXR3, MYB59, AT1G26790, AT1G69570, AT2G47520, LHY, ATNAC2, RAP2.1, BES1, AT1G01520, AT4G38960, LAS, MEA, AT1G36060, STH, MAF5, SHN2, AT5G54470, AT2G34210	0.946549
GOTERM_BP_ALL	GO:0042981~regulation of apoptosis	2	0.240136	BAG6, ATBAG5	0.946
GOTERM_BP_ALL	GO:0042742~defense response to bacterium	6	0.241898	ATHSP90.1, AT1G51890, VTC2, PTR3, FRK1, CYP81F2	0.945086
GOTERM_BP_ALL	GO:0015698~inorganic anion transport	3	0.242998	AT3G54700, CLC-B, MOT1	0.943679
GOTERM_BP_ALL	GO:0034614~cellular response to reactive oxygen species	4	0.247827	AT5G64100, AT5G39580, APX2, AT5G64120	0.945115
GOTERM_BP_ALL	GO:0031323~regulation of cellular metabolic process	45	0.248311	AT-HSFA7B, HSFA7A, NF-YC13, ARR15, AT3G09600, AT3G10040, AT3G45260, SIGE, AT2G21320, GLK2, AT2G46090, AT1G73870, ARR6, ELIP2, ARR7, COL2, ANAC093, APRR9, ETR2, AGL44, AT4G27310, AT2G33720, ATMYB57, AT2G43140, MEE3, ATRL6, AXR3, MYB59, AT1G26790, AT1G69570, AT2G47520, LHY, ATNAC2, RAP2.1, BES1, AT1G01520, AT4G38960, LAS, MEA, AT1G36060, STH, MAF5, SHN2, AT5G54470, AT2G34210	0.943287
GOTERM_BP_ALL	GO:0034599~cellular response to oxidative stress	4	0.252693	AT5G64100, AT5G39580, APX2, AT5G64120	0.944396
GOTERM_BP_ALL	GO:0052544~callose deposition in cell wall during defense response	2	0.253928	VTC2, CYP81F2	0.943169
GOTERM_BP_ALL	GO:0052482~cell wall thickening during defense response	2	0.253928	VTC2, CYP81F2	0.943169
GOTERM_BP_ALL	GO:0010286~heat acclimation	2	0.253928	CYP71B2, HSA32	0.943169
GOTERM_BP_ALL	GO:0034637~cellular carbohydrate biosynthetic process	6	0.258295	ATCSLB04, ATCSLB03, ATCSLB01, SUS4, AT1G32900, CYP81F2	0.944265
GOTERM_BP_ALL	GO:0006721~terpenoid metabolic process	4	0.262466	CCD7, GA3OX1, LAS1, TPS10	0.945192
GOTERM_BP_ALL	GO:0009620~response to fungus	11	0.272759	AT4G12470, PDF1.4, MES1, BAG6, PEARLI_1, AT5G39580, AT5G23035, AT5G48595, CYP81F2, AT5G64120, AT5G43285	0.950189
GOTERM_BP_ALL	GO:0009658~chloroplast organization	3	0.276703	CLPB3, GLK2, JAC1	0.950836
GOTERM_BP_ALL	GO:0042375~quinone cofactor metabolic process	2	0.280769	SPS1, SPS2	0.951548
GOTERM_BP_ALL	GO:0045426~quinone cofactor biosynthetic process	2	0.280769	SPS1, SPS2	0.951548
GOTERM_BP_ALL	GO:0052543~callose deposition in cell wall	2	0.280769	VTC2, CYP81F2	0.951548
GOTERM_BP_ALL	GO:0052542~callose deposition during defense response	2	0.280769	VTC2, CYP81F2	0.951548
GOTERM_BP_ALL	GO:0009617~response to bacterium	7	0.282277	ATHSP90.1, AT1G51890, VTC2, PTR3, FRK1, ATPP2-A3, CYP81F2	0.950674
GOTERM_BP_ALL	GO:0033692~cellular polysaccharide biosynthetic process	4	0.287087	ATCSLB04, ATCSLB03, ATCSLB01, AT1G32900	0.951845
GOTERM_BP_ALL	GO:0044042~glucan metabolic process	5	0.293462	ATCSLB04, ATCSLB03, ATCSLB01, KOR2, AT1G32900	0.953892
GOTERM_BP_ALL	GO:0052386~cell wall thickening	2	0.293826	VTC2, CYP81F2	0.952408
GOTERM_BP_ALL	GO:0044264~cellular polysaccharide metabolic process	5	0.305694	ATCSLB04, ATCSLB03, ATCSLB01, AT1G32900, QRT1	0.957418
GOTERM_BP_ALL	GO:0009692~ethylene metabolic process	2	0.306647	ACO1, ACS7	0.95636
GOTERM_BP_ALL	GO:0052545~callose localization	2	0.306647	VTC2, CYP81F2	0.95636
GOTERM_BP_ALL	GO:0009693~ethylene biosynthetic process	2	0.306647	ACO1, ACS7	0.95636
GOTERM_BP_ALL	GO:0000271~polysaccharide biosynthetic process	4	0.306914	ATCSLB04, ATCSLB03, ATCSLB01, AT1G32900	0.954926
GOTERM_BP_ALL	GO:0051707~response to other organism	18	0.311202	AT1G51890, PEARLI_1, VTC2, AT5G39580, PTR3, FRK1, AT5G48595, ATPP2-A3, MTHSC70-2, AT5G64120, CYP81F2, AT4G12470, PDF1.4, MES1, ATHSP90.1, BAG6, AT5G23035, AT5G43285	0.955688
GOTERM_BP_ALL	GO:0009607~response to biotic stimulus	19	0.313101	AT1G51890, PEARLI_1, VTC2, AT5G39580, PTR3, FRK1, AT5G48595, ATPP2-A3, MTHSC70-2, AT5G64120, CYP81F2, AT4G12470, PDF1.4, MES1, ATHSP90.1, BAG6, AT5G23035, MLO9, AT5G43285	0.955162
GOTERM_BP_ALL	GO:0006082~organic acid metabolic process	17	0.314042	CYSD2, KCS12, ACO1, AT4G27030, GA3OX1, AT3G02590, VTC2, AT1G17960, ACS7, GAD5, NS1, MES1, CYP703A2, AT3G02620, CYP96A15, AT1G15040, ATGLDP2	0.954123
GOTERM_BP_ALL	GO:0019752~carboxylic acid metabolic process	17	0.316224	CYSD2, KCS12, ACO1, AT4G27030, GA3OX1, AT3G02590, VTC2, AT1G17960, ACS7, GAD5, NS1, MES1, CYP703A2, AT3G02620, CYP96A15, AT1G15040, ATGLDP2	0.953767
GOTERM_BP_ALL	GO:0043436~oxoacid metabolic process	17	0.316224	CYSD2, KCS12, ACO1, AT4G27030, GA3OX1, AT3G02590, VTC2, AT1G17960, ACS7, GAD5, NS1, MES1, CYP703A2, AT3G02620, CYP96A15, AT1G15040, ATGLDP2	0.953767
GOTERM_BP_ALL	GO:0006800~oxygen and reactive oxygen species metabolic process	4	0.316849	AT5G64100, AT5G39580, APX2, AT5G64120	0.952561
GOTERM_BP_ALL	GO:0033037~polysaccharide localization	2	0.319236	VTC2, CYP81F2	0.952336
GOTERM_BP_ALL	GO:0006071~glycerol metabolic process	2	0.319236	AT5G41080, SRG3	0.952336
GOTERM_BP_ALL	GO:0051254~positive regulation of RNA metabolic process	2	0.319236	GLK2, AT2G34210	0.952336
GOTERM_BP_ALL	GO:0043450~alkene biosynthetic process	2	0.319236	ACO1, ACS7	0.952336
GOTERM_BP_ALL	GO:0043449~cellular alkene metabolic process	2	0.319236	ACO1, ACS7	0.952336
GOTERM_BP_ALL	GO:0051188~cofactor biosynthetic process	5	0.326194	SPS1, CH1, SPS2, GUN4, HSA32	0.954589
GOTERM_BP_ALL	GO:0006633~fatty acid biosynthetic process	5	0.326194	KCS12, AT3G02620, CYP96A15, AT4G27030, AT3G02590	0.954589
GOTERM_BP_ALL	GO:0019953~sexual reproduction	3	0.330349	GRP19, UNE15, GRP17	0.955298
GOTERM_BP_ALL	GO:0019400~alditol metabolic process	2	0.331597	AT5G41080, SRG3	0.954499
GOTERM_BP_ALL	GO:0006631~fatty acid metabolic process	6	0.342766	KCS12, CYP703A2, AT3G02620, CYP96A15, AT4G27030, AT3G02590	0.95868
GOTERM_BP_ALL	GO:0019748~secondary metabolic process	10	0.360096	UGT72E1, ATGSTU9, CCD7, GA3OX1, ATCAD4, AT3G57020, LAS1, TPS10, CYP81F2, AT2G41290	0.965092
GOTERM_BP_ALL	GO:0080090~regulation of primary metabolic process	43	0.362126	AT-HSFA7B, HSFA7A, NF-YC13, ARR15, AT3G09600, AT3G10040, AT3G45260, SIGE, AT2G21320, GLK2, AT1G73870, ARR6, ARR7, COL2, APRR9, ANAC093, ETR2, AGL44, AT4G27310, AT2G33720, ATMYB57, AT2G43140, MEE3, ATRL6, AXR3, MYB59, AT1G26790, AT1G69570, AT2G47520, LHY, ATNAC2, RAP2.1, BES1, AT1G01520, AT4G38960, LAS, MEA, AT1G36060, STH, MAF5, SHN2, AT5G54470, AT2G34210	0.964745
GOTERM_BP_ALL	GO:0005976~polysaccharide metabolic process	6	0.365725	ATCSLB04, ATCSLB03, ATCSLB01, KOR2, AT1G32900, QRT1	0.965045
GOTERM_BP_ALL	GO:0009873~ethylene mediated signaling pathway	5	0.371526	AT1G36060, ETR2, AT2G47520, SHN2, RAP2.1	0.966218
GOTERM_BP_ALL	GO:0005975~carbohydrate metabolic process	20	0.374332	ATCSLB04, ATCSLB03, BGAL4, ATCSLB01, KOR2, ATGOLS3, CYP81F2, MEE48, AT3G07850, AT5G17500, AT3G14040, ATGOLS1, ATCWINV6, BXL1, SUS4, AT5G41080, SRG3, QRT1, AT4G10260, AT1G32900	0.966199
GOTERM_BP_ALL	GO:0055074~calcium ion homeostasis	2	0.378846	ATGLR2.7, ATGLR2.8	0.966842
GOTERM_BP_ALL	GO:0006874~cellular calcium ion homeostasis	2	0.378846	ATGLR2.7, ATGLR2.8	0.966842
GOTERM_BP_ALL	GO:0010468~regulation of gene expression	43	0.380062	AT-HSFA7B, HSFA7A, NF-YC13, ARR15, AT3G09600, AT3G10040, AT3G45260, SIGE, AT2G21320, GLK2, AT1G73870, ARR6, ARR7, COL2, APRR9, ANAC093, ETR2, AGL44, AT4G27310, AT2G33720, ATMYB57, AT2G43140, MEE3, ATRL6, AXR3, MYB59, AT1G26790, AT1G69570, AT2G47520, LHY, ATNAC2, RAP2.1, BES1, AT1G01520, AT4G38960, LAS, MEA, AT1G36060, STH, MAF5, SHN2, AT5G54470, AT2G34210	0.966221
GOTERM_BP_ALL	GO:0046686~response to cadmium ion	8	0.381871	NDPK1, MYB59, AT3G09600, LHY, ROF1, ATHSP23.6-MITO, CCA1, MTHSC70-2	0.965833
GOTERM_BP_ALL	GO:0010228~vegetative to reproductive phase transition	3	0.382851	BAG6, LHY, CCA1	0.965124
GOTERM_BP_ALL	GO:0000096~sulfur amino acid metabolic process	3	0.389296	CYSD2, ACO1, ACS7	0.966534
GOTERM_BP_ALL	GO:0043067~regulation of programmed cell death	2	0.390128	BAG6, ATBAG5	0.965794
GOTERM_BP_ALL	GO:0006073~cellular glucan metabolic process	4	0.391109	ATCSLB04, ATCSLB03, ATCSLB01, AT1G32900	0.96511
GOTERM_BP_ALL	GO:0051716~cellular response to stimulus	20	0.41107	LECRKA4.2, AT5G64100, AXR3, RAD51B, ARR15, AT2G47520, GA3OX1, VTC2, AT5G39580, APX2, BES1, RAP2.1, AT5G64120, CYP81F2, ARR6, AT1G36060, ARR7, ETR2, APRR9, SHN2	0.971239
GOTERM_BP_ALL	GO:0051704~multi-organism process	20	0.412875	AT1G51890, PEARLI_1, VTC2, AT5G39580, PTR3, FRK1, AT5G48595, ATPP2-A3, MTHSC70-2, GRP17, AT5G64120, CYP81F2, AT1G61430, AT4G12470, MES1, PDF1.4, ATHSP90.1, BAG6, AT5G23035, AT5G43285	0.970912
GOTERM_BP_ALL	GO:0016114~terpenoid biosynthetic process	3	0.41477	GA3OX1, LAS1, TPS10	0.970619
GOTERM_BP_ALL	GO:0006811~ion transport	11	0.414818	CAT5, AT3G56891, AT3G54700, CLC-B, AHA9, ATCHX4, ATGLR2.7, ATCHX2, AT3G07600, ATGLR2.8, MOT1	0.969712
GOTERM_BP_ALL	GO:0009555~pollen development	4	0.415491	CYP703A2, QRT3, MSP2, MEE48	0.969009
GOTERM_BP_ALL	GO:0010941~regulation of cell death	2	0.422765	BAG6, ATBAG5	0.970531
GOTERM_BP_ALL	GO:0043085~positive regulation of catalytic activity	2	0.433253	GUN4, AT2G46090	0.972972
GOTERM_BP_ALL	GO:0051093~negative regulation of developmental process	3	0.433524	ARR7, MAF5, GLK2	0.972217
GOTERM_BP_ALL	GO:0009627~systemic acquired resistance	2	0.443551	AT4G12470, MES1	0.974392
GOTERM_BP_ALL	GO:0044093~positive regulation of molecular function	2	0.443551	GUN4, AT2G46090	0.974392
GOTERM_BP_ALL	GO:0048229~gametophyte development	5	0.444654	CYP703A2, QRT3, EDA41, MSP2, MEE48	0.973921
GOTERM_BP_ALL	GO:0009605~response to external stimulus	8	0.457191	RPT2, AGL44, AT4G10265, PTR3, ROF1, AT4G10270, ATEXT4, TPS10	0.976643
GOTERM_BP_ALL	GO:0019684~photosynthesis, light reaction	3	0.45802	LHCB2.3, LHCB2.1, LHCB2.2	0.976137
GOTERM_BP_ALL	GO:0015995~chlorophyll biosynthetic process	2	0.46359	CH1, GUN4	0.976891
GOTERM_BP_ALL	GO:0019222~regulation of metabolic process	45	0.466108	AT-HSFA7B, HSFA7A, NF-YC13, ARR15, AT3G09600, AT3G10040, AT3G45260, SIGE, AT2G21320, GLK2, AT2G46090, AT1G73870, ARR6, ELIP2, ARR7, COL2, ANAC093, APRR9, ETR2, AGL44, AT4G27310, AT2G33720, ATMYB57, AT2G43140, MEE3, ATRL6, AXR3, MYB59, AT1G26790, AT1G69570, AT2G47520, LHY, ATNAC2, RAP2.1, BES1, AT1G01520, AT4G38960, LAS, MEA, AT1G36060, STH, MAF5, SHN2, AT5G54470, AT2G34210	0.976841
GOTERM_BP_ALL	GO:0046148~pigment biosynthetic process	3	0.470038	CH1, GUN4, APT3	0.977159
GOTERM_BP_ALL	GO:0032787~monocarboxylic acid metabolic process	8	0.478045	MES1, KCS12, CYP703A2, AT3G02620, CYP96A15, AT4G27030, AT3G02590, GA3OX1	0.978488
GOTERM_BP_ALL	GO:0009910~negative regulation of flower development	2	0.48291	MAF5, GLK2	0.979011
GOTERM_BP_ALL	GO:0009108~coenzyme biosynthetic process	3	0.487762	SPS1, SPS2, HSA32	0.979521
GOTERM_BP_ALL	GO:0060255~regulation of macromolecule metabolic process	43	0.487846	AT-HSFA7B, HSFA7A, NF-YC13, ARR15, AT3G09600, AT3G10040, AT3G45260, SIGE, AT2G21320, GLK2, AT1G73870, ARR6, ARR7, COL2, APRR9, ANAC093, ETR2, AGL44, AT4G27310, AT2G33720, ATMYB57, AT2G43140, MEE3, ATRL6, AXR3, MYB59, AT1G26790, AT1G69570, AT2G47520, LHY, ATNAC2, RAP2.1, BES1, AT1G01520, AT4G38960, LAS, MEA, AT1G36060, STH, MAF5, SHN2, AT5G54470, AT2G34210	0.978915
GOTERM_BP_ALL	GO:0048573~photoperiodism, flowering	2	0.492309	LHY, CCA1	0.97934
GOTERM_BP_ALL	GO:0009657~plastid organization	3	0.499371	CLPB3, GLK2, JAC1	0.980347
GOTERM_BP_ALL	GO:0006952~defense response	20	0.502212	AT1G51890, PEARLI_1, VTC2, AT5G39580, PTR3, FRK1, AT5G48595, CYP81F2, SGT1A, AT5G64120, MEE48, AT4G12470, MES1, PDF1.4, ATHSP90.1, BAG6, AT5G23035, AT4G27220, MLO9, AT5G43285	0.980392
GOTERM_BP_ALL	GO:0006355~regulation of transcription, DNA-dependent	21	0.507974	MYB59, AT-HSFA7B, HSFA7A, NF-YC13, ARR15, AT2G47520, SIGE, GLK2, RAP2.1, AT1G01520, ARR6, AT1G36060, ARR7, ETR2, APRR9, AGL44, MAF5, SHN2, ATMYB57, AT2G34210, MEE3	0.981077
GOTERM_BP_ALL	GO:0050790~regulation of catalytic activity	4	0.509219	GUN4, AT1G66210, AT4G21323, AT2G46090	0.980781
GOTERM_BP_ALL	GO:0019751~polyol metabolic process	2	0.510598	AT5G41080, SRG3	0.980514
GOTERM_BP_ALL	GO:0007623~circadian rhythm	2	0.510598	APRR9, CCA1	0.980514
GOTERM_BP_ALL	GO:0009909~regulation of flower development	3	0.516466	COL2, MAF5, GLK2	0.981223
GOTERM_BP_ALL	GO:0051252~regulation of RNA metabolic process	21	0.518387	MYB59, AT-HSFA7B, HSFA7A, NF-YC13, ARR15, AT2G47520, SIGE, GLK2, RAP2.1, AT1G01520, ARR6, AT1G36060, ARR7, ETR2, APRR9, AGL44, MAF5, SHN2, ATMYB57, AT2G34210, MEE3	0.981083
GOTERM_BP_ALL	GO:0009648~photoperiodism	2	0.519495	LHY, CCA1	0.980772
GOTERM_BP_ALL	GO:0009968~negative regulation of signal transduction	2	0.528231	ETR2, STY1	0.982068
GOTERM_BP_ALL	GO:0010648~negative regulation of cell communication	2	0.528231	ETR2, STY1	0.982068
GOTERM_BP_ALL	GO:0009875~pollen-pistil interaction	2	0.528231	GRP17, AT1G61430	0.982068
GOTERM_BP_ALL	GO:0006875~cellular metal ion homeostasis	2	0.545231	ATGLR2.7, ATGLR2.8	0.984815
GOTERM_BP_ALL	GO:0055065~metal ion homeostasis	2	0.545231	ATGLR2.7, ATGLR2.8	0.984815
GOTERM_BP_ALL	GO:0010038~response to metal ion	8	0.547912	NDPK1, MYB59, AT3G09600, LHY, ROF1, ATHSP23.6-MITO, CCA1, MTHSC70-2	0.984838
GOTERM_BP_ALL	GO:0006520~cellular amino acid metabolic process	8	0.549201	NS1, CYSD2, GAD5, ACO1, AT1G15040, AT1G17960, ATGLDP2, ACS7	0.984616
GOTERM_BP_ALL	GO:0042440~pigment metabolic process	3	0.54948	CH1, GUN4, APT3	0.984211
GOTERM_BP_ALL	GO:0065009~regulation of molecular function	4	0.553068	GUN4, AT1G66210, AT4G21323, AT2G46090	0.984408
GOTERM_BP_ALL	GO:0009741~response to brassinosteroid stimulus	2	0.553501	GASA1, BES1	0.984033
GOTERM_BP_ALL	GO:0015994~chlorophyll metabolic process	2	0.56162	CH1, GUN4	0.985041
GOTERM_BP_ALL	GO:0007242~intracellular signaling cascade	15	0.574456	LECRKA4.2, AXR3, GUN4, ARR15, AT2G47520, GA3OX1, AT1G62880, BES1, RAP2.1, ARR6, AT1G36060, ARR7, APRR9, ETR2, SHN2	0.986757
GOTERM_BP_ALL	GO:0006779~porphyrin biosynthetic process	2	0.577421	CH1, GUN4	0.986835
GOTERM_BP_ALL	GO:0051179~localization	39	0.581378	CAT5, AT1G72130, AT2G29870, CCD7, AT3G28960, PEARLI_1, PPT2, AT2G48130, ATGCN2, ATCHX4, JAC1, ATCHX2, CYP81F2, MOT1, AT4G12470, AT4G08670, AT3G54700, ATATH13, AT4G12500, AT1G03850, AT1G18280, PTR3, GRP19, VTC2, CLC-B, AHA9, AT1G03020, SAD2, ATGLR2.7, SYP72, AT3G07600, GRP17, ATGLR2.8, AT3G47420, AT3G56891, PSAB, AT5G61610, XIA, AT2G04070	0.987069
GOTERM_BP_ALL	GO:0044262~cellular carbohydrate metabolic process	10	0.592476	ATCSLB04, ATCSLB03, ATCSLB01, SUS4, AT5G41080, AT1G32900, QRT1, AT4G10260, SRG3, CYP81F2	0.988349
GOTERM_BP_ALL	GO:0006555~methionine metabolic process	2	0.592654	ACO1, ACS7	0.988026
GOTERM_BP_ALL	GO:0048440~carpel development	2	0.592654	NS1, STY1	0.988026
GOTERM_BP_ALL	GO:0006972~hyperosmotic response	2	0.592654	PTR3, AT-HSP17.6A	0.988026
GOTERM_BP_ALL	GO:0006350~transcription	24	0.598087	AXR3, MYB59, AT-HSFA7B, HSFA7A, AT1G26790, ARR15, AT2G47520, AT1G69570, SIGE, BES1, RAP2.1, LAS, ARR6, AT1G36060, MEA, ARR7, APRR9, COL2, AGL44, MAF5, SHN2, AT2G33720, AT2G34210, AT2G43140	0.988457
GOTERM_BP_ALL	GO:0033014~tetrapyrrole biosynthetic process	2	0.600065	CH1, GUN4	0.988397
GOTERM_BP_ALL	GO:0030005~cellular di-, tri-valent inorganic cation homeostasis	2	0.600065	ATGLR2.7, ATGLR2.8	0.988397
GOTERM_BP_ALL	GO:0006790~sulfur metabolic process	4	0.602508	CYSD2, ACO1, ACS7, CYP81F2	0.988405
GOTERM_BP_ALL	GO:0016043~cellular component organization	23	0.606272	ATCSLB04, ATCSLB03, QRT3, ATCSLB01, CLPB3, KOR2, SIGE, SAD2, GLK2, JAC1, ATEXT4, MEE48, AT5G07410, PEX11B, AT3G07850, AT3G14040, CYP703A2, EDA41, AT1G59860, GASA1, VGDH2, QRT1, PRF4	0.988599
GOTERM_BP_ALL	GO:0009069~serine family amino acid metabolic process	2	0.607341	CYSD2, ATGLDP2	0.988418
GOTERM_BP_ALL	GO:0006066~alcohol metabolic process	6	0.610594	AT5G58770, AT3G02590, AT5G51950, AT5G41080, AT4G10260, SRG3	0.988545
GOTERM_BP_ALL	GO:0046394~carboxylic acid biosynthetic process	8	0.612216	CYSD2, KCS12, AT3G02620, CYP96A15, AT4G27030, AT3G02590, GA3OX1, VTC2	0.988446
GOTERM_BP_ALL	GO:0016053~organic acid biosynthetic process	8	0.612216	CYSD2, KCS12, AT3G02620, CYP96A15, AT4G27030, AT3G02590, GA3OX1, VTC2	0.988446
GOTERM_BP_ALL	GO:0033036~macromolecule localization	13	0.624794	AT1G18280, PEARLI_1, VTC2, GRP19, AT2G48130, SAD2, SYP72, GRP17, CYP81F2, AT4G12470, AT4G08670, AT5G61610, AT4G12500	0.989816
GOTERM_BP_ALL	GO:0044106~cellular amine metabolic process	8	0.627517	NS1, CYSD2, GAD5, ACO1, AT1G15040, AT1G17960, ATGLDP2, ACS7	0.989869
GOTERM_BP_ALL	GO:0048581~negative regulation of post-embryonic development	2	0.635149	MAF5, GLK2	0.990527
GOTERM_BP_ALL	GO:0048467~gynoecium development	2	0.635149	NS1, STY1	0.990527
GOTERM_BP_ALL	GO:0048878~chemical homeostasis	3	0.638792	STY1, ATGLR2.7, ATGLR2.8	0.99069
GOTERM_BP_ALL	GO:0006733~oxidoreduction coenzyme metabolic process	2	0.641788	SPS1, SPS2	0.990776
GOTERM_BP_ALL	GO:0055066~di-, tri-valent inorganic cation homeostasis	2	0.648308	ATGLR2.7, ATGLR2.8	0.991268
GOTERM_BP_ALL	GO:0006468~protein amino acid phosphorylation	19	0.65688	LECRKA4.2, AT1G51890, AT5G59680, AT2G28970, WNK3, AT1G51820, FRK1, AT3G59740, CIPK16, AT1G61430, AT1G33770, AT4G00960, AT3G45920, AT3G24190, AT1G67000, CIPK20, AT1G51850, AT1G70250, AT1G78290	0.99196
GOTERM_BP_ALL	GO:0009820~alkaloid metabolic process	2	0.660994	AT3G57020, AT2G41290	0.992158
GOTERM_BP_ALL	GO:0009064~glutamine family amino acid metabolic process	2	0.667165	GAD5, AT1G15040	0.992561
GOTERM_BP_ALL	GO:0006778~porphyrin metabolic process	2	0.673224	CH1, GUN4	0.99294
GOTERM_BP_ALL	GO:0009116~nucleoside metabolic process	2	0.673224	NDPK1, APT3	0.99294
GOTERM_BP_ALL	GO:0048523~negative regulation of cellular process	4	0.676567	MEA, ARR7, ETR2, STY1	0.993052
GOTERM_BP_ALL	GO:0033013~tetrapyrrole metabolic process	2	0.679173	CH1, GUN4	0.993094
GOTERM_BP_ALL	GO:0016138~glycoside biosynthetic process	2	0.679173	SUS4, CYP81F2	0.993094
GOTERM_BP_ALL	GO:0032502~developmental process	31	0.680935	CCD7, RTFL16, MSP2, RTFL17, MEE48, BAG6, ARR7, AGL44, GASA1, STY1, MRH6, M17, MEE3, LECRKA4.2, AT2G03740, QRT3, LHY, ATNAC2, CCA1, AT2G17850, ACS7, LAS, AT2G32550, NS1, AT1G02820, MEA, CYP703A2, EDA41, BXL1, CYP78A9, UNE15	0.993059
GOTERM_BP_ALL	GO:0022607~cellular component assembly	6	0.682126	CYP703A2, AT1G59860, QRT3, SIGE, SAD2, MEE48	0.99297
GOTERM_BP_ALL	GO:0051173~positive regulation of nitrogen compound metabolic process	2	0.685015	GLK2, AT2G34210	0.993044
GOTERM_BP_ALL	GO:0045935~positive regulation of nucleobase, nucleoside, nucleotide and nucleic acid metabolic process	2	0.685015	GLK2, AT2G34210	0.993044
GOTERM_BP_ALL	GO:0018130~heterocycle biosynthetic process	3	0.69425	CH1, GUN4, APT3	0.993698
GOTERM_BP_ALL	GO:0009808~lignin metabolic process	2	0.696381	UGT72E1, ATCAD4	0.993703
GOTERM_BP_ALL	GO:0006865~amino acid transport	2	0.70191	CAT5, AT3G28960	0.994003
GOTERM_BP_ALL	GO:0043086~negative regulation of catalytic activity	2	0.70191	AT1G66210, AT4G21323	0.994003
GOTERM_BP_ALL	GO:0048522~positive regulation of cellular process	3	0.706008	BAG6, GLK2, AT2G34210	0.994176
GOTERM_BP_ALL	GO:0048585~negative regulation of response to stimulus	2	0.707339	ETR2, STY1	0.994118
GOTERM_BP_ALL	GO:0015837~amine transport	2	0.707339	CAT5, AT3G28960	0.994118
GOTERM_BP_ALL	GO:0030003~cellular cation homeostasis	2	0.717903	ATGLR2.7, ATGLR2.8	0.994805
GOTERM_BP_ALL	GO:0010604~positive regulation of macromolecule metabolic process	2	0.717903	GLK2, AT2G34210	0.994805
GOTERM_BP_ALL	GO:0016042~lipid catabolic process	4	0.722053	AT2G23540, CCD7, AT5G37690, AT1G74460	0.994968
GOTERM_BP_ALL	GO:0044092~negative regulation of molecular function	2	0.723041	AT1G66210, AT4G21323	0.994894
GOTERM_BP_ALL	GO:0015833~peptide transport	2	0.723041	AT1G72130, PTR3	0.994894
GOTERM_BP_ALL	GO:0006857~oligopeptide transport	2	0.723041	AT1G72130, PTR3	0.994894
GOTERM_BP_ALL	GO:0006418~tRNA aminoacylation for protein translation	2	0.728087	NS1, AT1G17960	0.995125
GOTERM_BP_ALL	GO:0043038~amino acid activation	2	0.728087	NS1, AT1G17960	0.995125
GOTERM_BP_ALL	GO:0043039~tRNA aminoacylation	2	0.728087	NS1, AT1G17960	0.995125
GOTERM_BP_ALL	GO:0009066~aspartate family amino acid metabolic process	2	0.728087	ACO1, ACS7	0.995125
GOTERM_BP_ALL	GO:0048580~regulation of post-embryonic development	3	0.739039	COL2, MAF5, GLK2	0.995753
GOTERM_BP_ALL	GO:0000272~polysaccharide catabolic process	2	0.742679	KOR2, QRT1	0.995867
GOTERM_BP_ALL	GO:0030029~actin filament-based process	2	0.742679	XIA, PRF4	0.995867
GOTERM_BP_ALL	GO:0032501~multicellular organismal process	29	0.745827	CCD7, RTFL16, MSP2, RTFL17, MEE48, AT1G61430, BAG6, AGL44, STY1, MRH6, M17, MEE3, LECRKA4.2, AT2G03740, QRT3, LHY, ATNAC2, CCA1, ACS7, LAS, RPT2, AT2G32550, NS1, AT1G02820, CYP703A2, MEA, EDA41, BXL1, UNE15	0.995948
GOTERM_BP_ALL	GO:0042592~homeostatic process	5	0.745835	AT1G03850, AT1G03020, STY1, ATGLR2.7, ATGLR2.8	0.995827
GOTERM_BP_ALL	GO:0051186~cofactor metabolic process	5	0.748347	SPS1, CH1, SPS2, GUN4, HSA32	0.995869
GOTERM_BP_ALL	GO:0046942~carboxylic acid transport	2	0.756492	CAT5, AT3G28960	0.996266
GOTERM_BP_ALL	GO:0015849~organic acid transport	2	0.756492	CAT5, AT3G28960	0.996266
GOTERM_BP_ALL	GO:0009664~plant-type cell wall organization	2	0.76093	ATEXT4, AT1G26250	0.996423
GOTERM_BP_ALL	GO:0006725~cellular aromatic compound metabolic process	6	0.764415	MES1, CYP703A2, UGT72E1, APT3, ATCAD4, CYP81F2	0.996521
GOTERM_BP_ALL	GO:0051234~establishment of localization	35	0.769273	CAT5, AT1G72130, AT2G29870, CCD7, PEARLI_1, AT3G28960, AT2G48130, PPT2, ATGCN2, ATCHX4, JAC1, ATCHX2, MOT1, AT4G12470, AT4G08670, AT3G54700, ATATH13, AT4G12500, AT1G03850, AT1G18280, PTR3, CLC-B, AHA9, AT1G03020, SAD2, ATGLR2.7, SYP72, AT3G07600, GRP17, ATGLR2.8, AT3G47420, AT3G56891, PSAB, XIA, AT2G04070	0.996696
GOTERM_BP_ALL	GO:0031325~positive regulation of cellular metabolic process	2	0.769565	GLK2, AT2G34210	0.996613
GOTERM_BP_ALL	GO:0006873~cellular ion homeostasis	2	0.773766	ATGLR2.7, ATGLR2.8	0.99675
GOTERM_BP_ALL	GO:0009893~positive regulation of metabolic process	2	0.773766	GLK2, AT2G34210	0.99675
GOTERM_BP_ALL	GO:0055080~cation homeostasis	2	0.773766	ATGLR2.7, ATGLR2.8	0.99675
GOTERM_BP_ALL	GO:0000003~reproduction	15	0.777324	AT2G03740, LHY, GRP19, CCA1, GRP17, ACS7, AT1G61430, MEE48, NS1, BAG6, BXL1, CYP78A9, STY1, UNE15, MEE3	0.99685
GOTERM_BP_ALL	GO:0007275~multicellular organismal development	27	0.777403	CCD7, RTFL16, MSP2, RTFL17, MEE48, BAG6, AGL44, STY1, MRH6, M17, MEE3, LECRKA4.2, AT2G03740, QRT3, LHY, ATNAC2, CCA1, ACS7, LAS, AT2G32550, NS1, AT1G02820, CYP703A2, MEA, EDA41, BXL1, UNE15	0.99676
GOTERM_BP_ALL	GO:0055082~cellular chemical homeostasis	2	0.77789	ATGLR2.7, ATGLR2.8	0.996692
GOTERM_BP_ALL	GO:0048608~reproductive structure development	12	0.778444	NS1, BAG6, AT2G03740, LHY, BXL1, CYP78A9, STY1, CCA1, UNE15, ACS7, MEE3, MEE48	0.996626
GOTERM_BP_ALL	GO:0006519~cellular amino acid and derivative metabolic process	10	0.781283	NS1, CYSD2, GAD5, UGT72E1, ACO1, AT1G15040, AT1G17960, ATCAD4, ATGLDP2, ACS7	0.996692
GOTERM_BP_ALL	GO:0008643~carbohydrate transport	2	0.781939	AT3G47420, PPT2	0.996634
GOTERM_BP_ALL	GO:0009308~amine metabolic process	8	0.7825	NS1, CYSD2, GAD5, ACO1, AT1G15040, AT1G17960, ATGLDP2, ACS7	0.99657
GOTERM_BP_ALL	GO:0016137~glycoside metabolic process	2	0.785915	SUS4, CYP81F2	0.996672
GOTERM_BP_ALL	GO:0019725~cellular homeostasis	4	0.788253	AT1G03850, AT1G03020, ATGLR2.7, ATGLR2.8	0.996712
GOTERM_BP_ALL	GO:0033554~cellular response to stress	7	0.788633	AT5G64100, RAD51B, AT5G39580, VTC2, APX2, CYP81F2, AT5G64120	0.996641
GOTERM_BP_ALL	GO:0048519~negative regulation of biological process	6	0.79129	MEA, ARR7, ETR2, MAF5, GLK2, STY1	0.996701
GOTERM_BP_ALL	GO:0032989~cellular component morphogenesis	4	0.793132	CYP703A2, QRT3, GASA1, MEE48	0.996715
GOTERM_BP_ALL	GO:0009409~response to cold	4	0.797917	BAG6, AT4G38840, MAF5, ATGOLS3	0.996897
GOTERM_BP_ALL	GO:0046483~heterocycle metabolic process	7	0.801261	NDPK1, CH1, GUN4, APT3, AHA9, AT4G10260, CYP81F2	0.996995
GOTERM_BP_ALL	GO:0016310~phosphorylation	19	0.808149	LECRKA4.2, AT1G51890, AT5G59680, AT2G28970, WNK3, AT1G51820, FRK1, AT3G59740, CIPK16, AT1G61430, AT1G33770, AT4G00960, AT3G45920, AT3G24190, AT1G67000, CIPK20, AT1G51850, AT1G70250, AT1G78290	0.997276
GOTERM_BP_ALL	GO:0006810~transport	34	0.812815	CAT5, AT1G72130, AT2G29870, CCD7, PEARLI_1, AT3G28960, AT2G48130, PPT2, ATGCN2, ATCHX4, ATCHX2, MOT1, AT4G12470, AT4G08670, AT3G54700, ATATH13, AT4G12500, AT1G03850, AT1G18280, PTR3, CLC-B, AHA9, AT1G03020, SAD2, ATGLR2.7, SYP72, AT3G07600, GRP17, ATGLR2.8, AT3G47420, AT3G56891, PSAB, XIA, AT2G04070	0.997433
GOTERM_BP_ALL	GO:0044271~nitrogen compound biosynthetic process	8	0.815783	CYSD2, NDPK1, CH1, GUN4, APT3, AHA9, AT3G57020, AT2G41290	0.997504
GOTERM_BP_ALL	GO:0048869~cellular developmental process	7	0.816635	CYP703A2, ARR7, QRT3, EDA41, GASA1, MRH6, MEE48	0.997474
GOTERM_BP_ALL	GO:0050801~ion homeostasis	2	0.821908	ATGLR2.7, ATGLR2.8	0.997655
GOTERM_BP_ALL	GO:0006915~apoptosis	3	0.822223	BAG6, ATBAG5, AT4G27220	0.997602
GOTERM_BP_ALL	GO:0022900~electron transport chain	3	0.824701	PSAB, AT1G03850, AT1G03020	0.997651
GOTERM_BP_ALL	GO:0022414~reproductive process	14	0.825016	AT2G03740, LHY, CCA1, GRP17, ACS7, AT1G61430, MEE48, NS1, BAG6, CYP78A9, BXL1, STY1, UNE15, MEE3	0.997599
GOTERM_BP_ALL	GO:0009814~defense response, incompatible interaction	2	0.828348	AT4G12470, MES1	0.997689
GOTERM_BP_ALL	GO:0048856~anatomical structure development	21	0.829479	AT2G03740, CCD7, QRT3, LHY, RTFL16, RTFL17, CCA1, ACS7, MEE48, LAS, NS1, BAG6, CYP703A2, AGL44, GASA1, BXL1, CYP78A9, STY1, UNE15, MRH6, MEE3	0.997677
GOTERM_BP_ALL	GO:0050794~regulation of cellular process	57	0.834726	NF-YC13, ARR15, AT3G09600, AT3G10040, AT3G45260, AT1G62880, SIGE, AT1G73870, ELIP2, BAG6, COL2, APRR9, ANAC093, AGL44, AT2G33720, ATMYB57, AT2G43140, MEE3, LECRKA4.2, AXR3, MYB59, AT1G03850, GA3OX1, ATBAG5, ATNAC2, STH, AT5G54470, AT-HSFA7B, GUN4, HSFA7A, AT2G21320, GLK2, AT2G46090, ARR6, ARR7, ETR2, AT4G27310, STY1, ATRL6, AT1G26790, AT1G69570, AT2G47520, LHY, AT1G03020, BES1, RAP2.1, AT1G01520,…	0.997853
GOTERM_BP_ALL	GO:0048569~post-embryonic organ development	3	0.83663	NS1, AGL44, STY1	0.997877
GOTERM_BP_ALL	GO:0016265~death	4	0.842791	BAG6, ATBAG5, AT4G27220, MLO9	0.998083
GOTERM_BP_ALL	GO:0008219~cell death	4	0.842791	BAG6, ATBAG5, AT4G27220, MLO9	0.998083
GOTERM_BP_ALL	GO:0034654~nucleobase, nucleoside, nucleotide and nucleic acid biosynthetic process	3	0.847823	NDPK1, APT3, AHA9	0.998232
GOTERM_BP_ALL	GO:0034404~nucleobase, nucleoside and nucleotide biosynthetic process	3	0.847823	NDPK1, APT3, AHA9	0.998232
GOTERM_BP_ALL	GO:0050793~regulation of developmental process	4	0.848446	ARR7, COL2, MAF5, GLK2	0.998206
GOTERM_BP_ALL	GO:0070271~protein complex biogenesis	3	0.8542	AT1G59860, SIGE, SAD2	0.998378
GOTERM_BP_ALL	GO:0006461~protein complex assembly	3	0.8542	AT1G59860, SIGE, SAD2	0.998378
GOTERM_BP_ALL	GO:0048438~floral whorl development	2	0.857228	NS1, STY1	0.998443
GOTERM_BP_ALL	GO:0009653~anatomical structure morphogenesis	7	0.858549	LAS, CYP703A2, CCD7, QRT3, GASA1, MRH6, MEE48	0.998446
GOTERM_BP_ALL	GO:0044272~sulfur compound biosynthetic process	2	0.859835	CYSD2, CYP81F2	0.998449
GOTERM_BP_ALL	GO:0006091~generation of precursor metabolites and energy	6	0.86059	PSAB, AT1G03850, LHCB2.3, AT1G03020, LHCB2.1, LHCB2.2	0.998432
GOTERM_BP_ALL	GO:0008380~RNA splicing	2	0.869797	AT1G08115, AT1G07350	0.998709
GOTERM_BP_ALL	GO:0042398~cellular amino acid derivative biosynthetic process	3	0.870035	ACO1, ATCAD4, ACS7	0.998679
GOTERM_BP_ALL	GO:0003006~reproductive developmental process	12	0.871713	NS1, BAG6, AT2G03740, LHY, BXL1, CYP78A9, STY1, CCA1, UNE15, ACS7, MEE3, MEE48	0.998696
GOTERM_BP_ALL	GO:0006732~coenzyme metabolic process	3	0.8719	SPS1, SPS2, HSA32	0.998665
GOTERM_BP_ALL	GO:0009145~purine nucleoside triphosphate biosynthetic process	2	0.876803	NDPK1, AHA9	0.998788
GOTERM_BP_ALL	GO:0009144~purine nucleoside triphosphate metabolic process	2	0.876803	NDPK1, AHA9	0.998788
GOTERM_BP_ALL	GO:0009205~purine ribonucleoside triphosphate metabolic process	2	0.876803	NDPK1, AHA9	0.998788
GOTERM_BP_ALL	GO:0009201~ribonucleoside triphosphate biosynthetic process	2	0.876803	NDPK1, AHA9	0.998788
GOTERM_BP_ALL	GO:0009206~purine ribonucleoside triphosphate biosynthetic process	2	0.876803	NDPK1, AHA9	0.998788
GOTERM_BP_ALL	GO:0009199~ribonucleoside triphosphate metabolic process	2	0.876803	NDPK1, AHA9	0.998788
GOTERM_BP_ALL	GO:0009790~embryonic development	6	0.876829	AT1G02820, AT2G03740, UNE15, M17, MEE3, MEE48	0.998753
GOTERM_BP_ALL	GO:0009142~nucleoside triphosphate biosynthetic process	2	0.879054	NDPK1, AHA9	0.998789
GOTERM_BP_ALL	GO:0009141~nucleoside triphosphate metabolic process	2	0.881263	NDPK1, AHA9	0.998825
GOTERM_BP_ALL	GO:0048610~reproductive cellular process	2	0.883433	GRP17, AT1G61430	0.998859
GOTERM_BP_ALL	GO:0051239~regulation of multicellular organismal process	3	0.88428	COL2, MAF5, GLK2	0.998852
GOTERM_BP_ALL	GO:0006575~cellular amino acid derivative metabolic process	4	0.886218	UGT72E1, ACO1, ATCAD4, ACS7	0.99888
GOTERM_BP_ALL	GO:0007165~signal transduction	18	0.888167	LECRKA4.2, AXR3, GUN4, ARR15, AT2G47520, GA3OX1, AT1G62880, BES1, RAP2.1, CIPK16, RPT2, ARR6, AT1G36060, ARR7, ETR2, APRR9, CIPK20, SHN2	0.998908
GOTERM_BP_ALL	GO:0048367~shoot development	4	0.88907	LAS, CCD7, RTFL16, RTFL17	0.998904
GOTERM_BP_ALL	GO:0009966~regulation of signal transduction	2	0.891723	ETR2, STY1	0.998954
GOTERM_BP_ALL	GO:0006796~phosphate metabolic process	19	0.893108	LECRKA4.2, AT1G51890, AT5G59680, AT2G28970, WNK3, AT1G51820, FRK1, AT3G59740, CIPK16, AT1G61430, AT1G33770, AT4G00960, AT3G45920, AT3G24190, AT1G67000, CIPK20, AT1G51850, AT1G70250, AT1G78290	0.998966
GOTERM_BP_ALL	GO:0022621~shoot system development	4	0.893229	LAS, CCD7, RTFL16, RTFL17	0.99894
GOTERM_BP_ALL	GO:0006793~phosphorus metabolic process	19	0.893811	LECRKA4.2, AT1G51890, AT5G59680, AT2G28970, WNK3, AT1G51820, FRK1, AT3G59740, CIPK16, AT1G61430, AT1G33770, AT4G00960, AT3G45920, AT3G24190, AT1G67000, CIPK20, AT1G51850, AT1G70250, AT1G78290	0.998928
GOTERM_BP_ALL	GO:0048437~floral organ development	2	0.897553	NS1, STY1	0.999011
GOTERM_BP_ALL	GO:0010646~regulation of cell communication	2	0.897553	ETR2, STY1	0.999011
GOTERM_BP_ALL	GO:0048518~positive regulation of biological process	3	0.898575	BAG6, GLK2, AT2G34210	0.999013
GOTERM_BP_ALL	GO:0043687~post-translational protein modification	21	0.901766	AT5G18340, LECRKA4.2, AT1G51890, AT5G59680, AT2G28970, WNK3, AT1G51820, FRK1, AT3G59740, CIPK16, AT1G61430, AT1G33770, AT4G00960, PSAB, AT3G45920, AT3G24190, AT1G67000, CIPK20, AT1G51850, AT1G70250, AT1G78290	0.999078
GOTERM_BP_ALL	GO:0010200~response to chitin	2	0.90307	MYB59, ARR7	0.999089
GOTERM_BP_ALL	GO:0031640~killing of cells of another organism	4	0.907311	PDF1.4, AT5G23035, AT5G48595, AT5G43285	0.999181
GOTERM_BP_ALL	GO:0001906~cell killing	4	0.907311	PDF1.4, AT5G23035, AT5G48595, AT5G43285	0.999181
GOTERM_BP_ALL	GO:0009791~post-embryonic development	12	0.90949	NS1, LECRKA4.2, BAG6, AT2G03740, AGL44, LHY, BXL1, STY1, CCA1, UNE15, MEE3, MEE48	0.999215
GOTERM_BP_ALL	GO:0009150~purine ribonucleotide metabolic process	2	0.909968	NDPK1, AHA9	0.999204
GOTERM_BP_ALL	GO:0006399~tRNA metabolic process	2	0.909968	NS1, AT1G17960	0.999204
GOTERM_BP_ALL	GO:0009152~purine ribonucleotide biosynthetic process	2	0.909968	NDPK1, AHA9	0.999204
GOTERM_BP_ALL	GO:0009856~pollination	2	0.911615	GRP17, AT1G61430	0.999225
GOTERM_BP_ALL	GO:0012501~programmed cell death	3	0.915092	BAG6, ATBAG5, AT4G27220	0.999291
GOTERM_BP_ALL	GO:0070727~cellular macromolecule localization	4	0.915377	VTC2, SAD2, SYP72, CYP81F2	0.999278
GOTERM_BP_ALL	GO:0010154~fruit development	6	0.916244	AT2G03740, BXL1, CYP78A9, UNE15, MEE3, MEE48	0.999279
GOTERM_BP_ALL	GO:0006397~mRNA processing	2	0.916377	AT1G08115, PAB3	0.999262
GOTERM_BP_ALL	GO:0050789~regulation of biological process	59	0.918039	NF-YC13, ARR15, AT3G09600, AT3G10040, AT3G45260, SIGE, AT1G62880, AT1G73870, ELIP2, BAG6, COL2, APRR9, ANAC093, AGL44, AT2G33720, ATMYB57, AT2G43140, MEE3, LECRKA4.2, AXR3, MYB59, AT1G03850, GA3OX1, ATBAG5, ATNAC2, STH, AT5G54470, AT-HSFA7B, GUN4, HSFA7A, AT2G21320, GLK2, AT2G46090, ATIM, ARR6, ARR7, ETR2, AT4G27310, STY1, ATRL6, AT1G75300, AT1G26790, AT1G69570, AT2G47520, LHY, AT1G03020, BES1, R…	0.999284
GOTERM_BP_ALL	GO:0065007~biological regulation	66	0.91869	NF-YC13, ATLCB1, ARR15, AT3G09600, AT3G10040, AT3G45260, SIGE, AT1G62880, AT1G73870, ELIP2, BAG6, COL2, APRR9, ANAC093, AGL44, GASA1, AT2G33720, ATMYB57, MEE3, AT2G43140, LECRKA4.2, AXR3, AT1G03850, MYB59, GA3OX1, ATBAG5, ATNAC2, ATGLR2.7, ATGLR2.8, AT4G21323, STH, AT5G54470, AT-HSFA7B, GUN4, HSFA7A, CCD7, AT2G21320, GLK2, AT2G46090, ATIM, ARR6, ARR7, ETR2, AT4G27310, STY1, ATRL6, AT1G75300, AT1G…	0.99928
GOTERM_BP_ALL	GO:0006164~purine nucleotide biosynthetic process	2	0.919409	NDPK1, AHA9	0.999279
GOTERM_BP_ALL	GO:0006812~cation transport	5	0.919893	AT3G56891, AHA9, ATCHX4, ATCHX2, AT3G07600	0.999271
GOTERM_BP_ALL	GO:0009260~ribonucleotide biosynthetic process	2	0.923753	NDPK1, AHA9	0.999349
GOTERM_BP_ALL	GO:0006163~purine nucleotide metabolic process	2	0.923753	NDPK1, AHA9	0.999349
GOTERM_BP_ALL	GO:0009259~ribonucleotide metabolic process	2	0.926518	NDPK1, AHA9	0.999397
GOTERM_BP_ALL	GO:0009058~biosynthetic process	67	0.928231	ATLCB1, ARR15, SIGE, ATGOLS3, AT3G57020, CYP81F2, AT4G02850, AT3G02620, ATGOLS1, CYP96A15, COL2, APRR9, AGL44, AT3G41768, APT3, ORC4, AT2G33720, AT1G32900, AT2G43140, KCS12, ATCSLB04, NDPK1, AXR3, MYB59, ATCSLB03, ACO1, ATCSLB01, GA3OX1, AT3G02590, VTC2, AT1G17960, ACS7, NS1, CYP703A2, CH1, SUS4, CYSD2, AT-HSFA7B, GUN4, AT5G09500, HSFA7A, HSA32, TPS10, ARR6, ARR7, AT5G58770, AT5G12110, LAS1, AT2G…	0.99942
GOTERM_BP_ALL	GO:0045454~cell redox homeostasis	2	0.929184	AT1G03850, AT1G03020	0.999425
GOTERM_BP_ALL	GO:0010016~shoot morphogenesis	2	0.936616	LAS, CCD7	0.999567
GOTERM_BP_ALL	GO:0034641~cellular nitrogen compound metabolic process	45	0.939162	CYSD2, RAD51B, AT-HSFA7B, GUN4, HSFA7A, ARR15, SIGE, AT3G57020, ARR6, ATRTL1, GAD5, ARR7, COL2, APRR9, AGL44, APT3, AT1G15040, ORC4, AT2G33720, ATGLDP2, AT2G43140, AT2G41290, AXR3, NDPK1, MYB59, AT1G26790, ACO1, AT1G69570, AT2G47520, AT1G07350, AHA9, AT1G17960, RAP2.1, BES1, ACS7, LAS, NS1, CH1, MEA, AT1G36060, MAF5, AT1G08115, PAB3, SHN2, AT2G34210	0.999602
GOTERM_BP_ALL	GO:0044249~cellular biosynthetic process	63	0.940033	ATLCB1, ARR15, SIGE, AT3G57020, CYP81F2, AT3G02620, CYP96A15, COL2, APRR9, AGL44, AT3G41768, APT3, ORC4, AT2G33720, AT1G32900, AT2G43140, KCS12, ATCSLB04, NDPK1, AXR3, MYB59, ATCSLB03, ACO1, ATCSLB01, GA3OX1, AT3G02590, VTC2, AT1G17960, ACS7, NS1, CYP703A2, CH1, SUS4, CYSD2, AT-HSFA7B, GUN4, AT5G09500, HSFA7A, HSA32, TPS10, ARR6, ARR7, AT5G58770, AT5G12110, LAS1, AT2G41290, SPS1, AT1G26790, SPS2,…	0.999607
GOTERM_BP_ALL	GO:0048583~regulation of response to stimulus	2	0.940035	ETR2, STY1	0.999595
GOTERM_BP_ALL	GO:0008152~metabolic process	168	0.941691	AT5G18340, RAD51B, ATLCB1, ARR15, AT5G38120, SIGE, ATGOLS3, APX2, AT4G02850, AT1G33770, AT5G47610, AT3G02620, ATGOLS1, ATHSP101, APRR9, COL2, AT1G15040, ORC4, AT2G33720, AT1G32900, AT5G47590, AT1G78290, AT1G73010, NDPK1, BGAL4, AT1G03850, UGT72E1, QRT3, AT3G02590, AT5G39580, VTC2, WNK3, ACS7, CYP71A20, CYP703A2, CH1, AT3G14040, ATCWINV6, AT4G21323, CYP78A9, BXL1, SUS4, AT2G20560, AT-HSFA7B, HSFA7…	0.999614
GOTERM_BP_ALL	GO:0016071~mRNA metabolic process	2	0.942211	AT1G08115, PAB3	0.999613
GOTERM_BP_ALL	GO:0048468~cell development	2	0.947315	ARR7, MRH6	0.999691
GOTERM_BP_ALL	GO:0006807~nitrogen compound metabolic process	46	0.949017	CYSD2, RAD51B, AT-HSFA7B, GUN4, HSFA7A, ARR15, SIGE, AT3G57020, CYP81F2, ARR6, ATRTL1, GAD5, ARR7, COL2, APRR9, AGL44, APT3, AT1G15040, ORC4, AT2G33720, ATGLDP2, AT2G43140, AT2G41290, AXR3, NDPK1, MYB59, AT1G26790, ACO1, AT1G69570, AT2G47520, AT1G07350, AHA9, AT1G17960, RAP2.1, BES1, ACS7, LAS, NS1, CH1, MEA, AT1G36060, MAF5, AT1G08115, PAB3, SHN2, AT2G34210	0.999709
GOTERM_BP_ALL	GO:0051641~cellular localization	6	0.950245	XIA, VTC2, SAD2, JAC1, SYP72, CYP81F2	0.999719
GOTERM_BP_ALL	GO:0007166~cell surface receptor linked signal transduction	2	0.951072	AT2G28970, AT2G46090	0.999723
GOTERM_BP_ALL	GO:0065008~regulation of biological quality	8	0.951365	AT1G03850, ATLCB1, CCD7, GASA1, AT1G03020, STY1, ATGLR2.7, ATGLR2.8	0.99972
GOTERM_BP_ALL	GO:0009698~phenylpropanoid metabolic process	2	0.95285	UGT72E1, ATCAD4	0.999734
GOTERM_BP_ALL	GO:0048513~organ development	8	0.954809	LAS, NS1, CCD7, AGL44, RTFL16, RTFL17, STY1, MRH6	0.999756
GOTERM_BP_ALL	GO:0048731~system development	8	0.955282	LAS, NS1, CCD7, AGL44, RTFL16, RTFL17, STY1, MRH6	0.999755
GOTERM_BP_ALL	GO:0044248~cellular catabolic process	12	0.955405	AT5G18340, AT5G64100, AT5G47610, AT2G47560, ATGSTU9, CCD7, AT5G39580, APX2, ATGLDP2, SGT1A, AT4G09110, AT5G64120	0.99975
GOTERM_BP_ALL	GO:0048316~seed development	5	0.956122	AT2G03740, BXL1, UNE15, MEE3, MEE48	0.999753
GOTERM_BP_ALL	GO:0009165~nucleotide biosynthetic process	2	0.956214	NDPK1, AHA9	0.999747
GOTERM_BP_ALL	GO:0055086~nucleobase, nucleoside and nucleotide metabolic process	3	0.957141	NDPK1, APT3, AHA9	0.999754
GOTERM_BP_ALL	GO:0007154~cell communication	2	0.957805	GRP17, AT1G61430	0.999757
GOTERM_BP_ALL	GO:0065003~macromolecular complex assembly	3	0.958446	AT1G59860, SIGE, SAD2	0.999759
GOTERM_BP_ALL	GO:0009793~embryonic development ending in seed dormancy	4	0.966794	AT2G03740, UNE15, MEE3, MEE48	0.999862
GOTERM_BP_ALL	GO:0009056~catabolic process	17	0.967083	AT5G18340, AT5G64100, AT2G47560, ATGSTU9, CCD7, AT5G37690, KOR2, AT5G39580, APX2, SGT1A, AT5G64120, AT2G23540, AT5G47610, QRT1, AT1G74460, ATGLDP2, AT4G09110	0.999861
GOTERM_BP_ALL	GO:0043933~macromolecular complex subunit organization	3	0.969093	AT1G59860, SIGE, SAD2	0.999878
GOTERM_BP_ALL	GO:0022622~root system development	2	0.972949	AGL44, MRH6	0.999911
GOTERM_BP_ALL	GO:0048364~root development	2	0.972949	AGL44, MRH6	0.999911
GOTERM_BP_ALL	GO:0009743~response to carbohydrate stimulus	2	0.974413	MYB59, ARR7	0.99992
GOTERM_BP_ALL	GO:0006139~nucleobase, nucleoside, nucleotide and nucleic acid metabolic process	35	0.975962	RAD51B, AT-HSFA7B, HSFA7A, ARR15, SIGE, ARR6, ATRTL1, ARR7, COL2, APRR9, AGL44, APT3, ORC4, AT2G33720, AT2G43140, NDPK1, AXR3, MYB59, AT1G26790, AT1G69570, AT2G47520, AT1G07350, AHA9, AT1G17960, BES1, RAP2.1, LAS, NS1, MEA, AT1G36060, AT1G08115, MAF5, PAB3, SHN2, AT2G34210	0.99993
GOTERM_BP_ALL	GO:0016052~carbohydrate catabolic process	2	0.976679	KOR2, QRT1	0.999933
GOTERM_BP_ALL	GO:0006464~protein modification process	21	0.977004	AT5G18340, LECRKA4.2, AT1G51890, AT5G59680, AT2G28970, WNK3, AT1G51820, FRK1, AT3G59740, CIPK16, AT1G61430, AT1G33770, AT4G00960, PSAB, AT3G45920, AT3G24190, AT1G67000, CIPK20, AT1G51850, AT1G70250, AT1G78290	0.999933
GOTERM_BP_ALL	GO:0030154~cell differentiation	3	0.978502	ARR7, EDA41, MRH6	0.999942
GOTERM_BP_ALL	GO:0016070~RNA metabolic process	7	0.980601	NS1, ATRTL1, AT1G08115, PAB3, SIGE, AT1G07350, AT1G17960	0.999954
GOTERM_BP_ALL	GO:0016049~cell growth	2	0.980629	ATLCB1, GASA1	0.999952
GOTERM_BP_ALL	GO:0019438~aromatic compound biosynthetic process	2	0.980985	CYP703A2, ATCAD4	0.999953
GOTERM_BP_ALL	GO:0044237~cellular metabolic process	125	0.983308	AT5G18340, RAD51B, ARR15, ATLCB1, SIGE, APX2, AT1G33770, AT5G47610, AT3G02620, APRR9, ATHSP101, COL2, AT1G15040, ORC4, AT2G33720, AT1G32900, AT1G78290, NDPK1, AT1G03850, UGT72E1, AT3G02590, AT5G39580, VTC2, WNK3, ACS7, CYP703A2, CH1, SUS4, AT2G20560, AT-HSFA7B, HSFA7A, AT5G09500, ATGSTU9, CCD7, AT2G28970, AT5G64120, TPS10, AT1G61430, GAD5, AT1G59860, AT1G67000, AT5G12110, AT1G51850, QRT1, ATGLDP2…	0.999965
GOTERM_BP_ALL	GO:0006508~proteolysis	12	0.983346	AT5G18340, AT5G47610, AT2G47560, AT1G66210, AT4G21323, AT5G47590, ATMC2, AT4G30040, SGT1A, AT4G09110, AT5G19100, GAMMA-VPE	0.999964
GOTERM_BP_ALL	GO:0008361~regulation of cell size	2	0.984498	ATLCB1, GASA1	0.999969
GOTERM_BP_ALL	GO:0006753~nucleoside phosphate metabolic process	2	0.986133	NDPK1, AHA9	0.999975
GOTERM_BP_ALL	GO:0009908~flower development	2	0.986133	NS1, STY1	0.999975
GOTERM_BP_ALL	GO:0009117~nucleotide metabolic process	2	0.986133	NDPK1, AHA9	0.999975
GOTERM_BP_ALL	GO:0009057~macromolecule catabolic process	7	0.986156	AT5G18340, AT5G47610, AT2G47560, KOR2, QRT1, SGT1A, AT4G09110	0.999975
GOTERM_BP_ALL	GO:0006996~organelle organization	6	0.986442	PEX11B, EDA41, CLPB3, GLK2, JAC1, PRF4	0.999975
GOTERM_BP_ALL	GO:0006396~RNA processing	4	0.986747	ATRTL1, AT1G08115, PAB3, AT1G07350	0.999975
GOTERM_BP_ALL	GO:0032535~regulation of cellular component size	2	0.987597	ATLCB1, GASA1	0.999978
GOTERM_BP_ALL	GO:0044085~cellular component biogenesis	6	0.989116	CYP703A2, AT1G59860, QRT3, SIGE, SAD2, MEE48	0.999984
GOTERM_BP_ALL	GO:0040007~growth	2	0.989311	ATLCB1, GASA1	0.999984
GOTERM_BP_ALL	GO:0051649~establishment of localization in cell	4	0.990136	XIA, SAD2, JAC1, SYP72	0.999986
GOTERM_BP_ALL	GO:0030001~metal ion transport	2	0.99044	AT3G56891, AT3G07600	0.999987
GOTERM_BP_ALL	GO:0043632~modification-dependent macromolecule catabolic process	5	0.990863	AT5G18340, AT5G47610, AT2G47560, SGT1A, AT4G09110	0.999988
GOTERM_BP_ALL	GO:0019941~modification-dependent protein catabolic process	5	0.990863	AT5G18340, AT5G47610, AT2G47560, SGT1A, AT4G09110	0.999988
GOTERM_BP_ALL	GO:0051603~proteolysis involved in cellular protein catabolic process	5	0.991477	AT5G18340, AT5G47610, AT2G47560, SGT1A, AT4G09110	0.999989
GOTERM_BP_ALL	GO:0034660~ncRNA metabolic process	2	0.991608	NS1, AT1G17960	0.999989
GOTERM_BP_ALL	GO:0044257~cellular protein catabolic process	5	0.992163	AT5G18340, AT5G47610, AT2G47560, SGT1A, AT4G09110	0.99999
GOTERM_BP_ALL	GO:0030163~protein catabolic process	5	0.993653	AT5G18340, AT5G47610, AT2G47560, SGT1A, AT4G09110	0.999994
GOTERM_BP_ALL	GO:0006886~intracellular protein transport	2	0.993654	SAD2, SYP72	0.999994
GOTERM_BP_ALL	GO:0045087~innate immune response	2	0.993771	AT4G12470, MES1	0.999994
GOTERM_BP_ALL	GO:0043412~biopolymer modification	21	0.993972	AT5G18340, LECRKA4.2, AT1G51890, AT5G59680, AT2G28970, WNK3, AT1G51820, FRK1, AT3G59740, CIPK16, AT1G61430, AT1G33770, AT4G00960, PSAB, AT3G45920, AT3G24190, AT1G67000, CIPK20, AT1G51850, AT1G70250, AT1G78290	0.999994
GOTERM_BP_ALL	GO:0046907~intracellular transport	3	0.994583	XIA, SAD2, SYP72	0.999995
GOTERM_BP_ALL	GO:0044238~primary metabolic process	129	0.994598	AT5G18340, RAD51B, ARR15, ATLCB1, SIGE, ATGOLS3, AT1G33770, AT5G47610, AT3G02620, ATGOLS1, APRR9, ATHSP101, COL2, AT1G15040, ORC4, AT2G33720, AT5G47590, AT1G32900, AT1G78290, NDPK1, BGAL4, UGT72E1, AT3G02590, WNK3, ACS7, CYP703A2, AT3G14040, ATCWINV6, AT4G21323, SUS4, BXL1, AT2G20560, AT-HSFA7B, HSFA7A, AT5G09500, CCD7, AT2G28970, TPS10, AT1G61430, GAD5, AT1G59860, AT1G67000, AT5G12110, AT1G51850…	0.999995
GOTERM_BP_ALL	GO:0044265~cellular macromolecule catabolic process	5	0.994722	AT5G18340, AT5G47610, AT2G47560, SGT1A, AT4G09110	0.999995
GOTERM_BP_ALL	GO:0034613~cellular protein localization	2	0.994831	SAD2, SYP72	0.999995
GOTERM_BP_ALL	GO:0006955~immune response	2	0.995547	AT4G12470, MES1	0.999996
GOTERM_BP_ALL	GO:0002376~immune system process	2	0.996441	AT4G12470, MES1	0.999998
GOTERM_BP_ALL	GO:0034645~cellular macromolecule biosynthetic process	35	0.998167	AT-HSFA7B, AT5G09500, HSFA7A, ARR15, SIGE, ARR6, ARR7, COL2, APRR9, AGL44, AT3G41768, ORC4, AT5G12110, AT2G33720, AT1G32900, AT2G43140, ATCSLB04, AXR3, MYB59, ATCSLB03, AT1G26790, ATCSLB01, AT1G69570, AT2G47520, AT2G01010, AT1G17960, RAP2.1, BES1, LAS, NS1, MEA, AT1G36060, MAF5, SHN2, AT2G34210	1
GOTERM_BP_ALL	GO:0009059~macromolecule biosynthetic process	35	0.998259	AT-HSFA7B, AT5G09500, HSFA7A, ARR15, SIGE, ARR6, ARR7, COL2, APRR9, AGL44, AT3G41768, ORC4, AT5G12110, AT2G33720, AT1G32900, AT2G43140, ATCSLB04, AXR3, MYB59, ATCSLB03, AT1G26790, ATCSLB01, AT1G69570, AT2G47520, AT2G01010, AT1G17960, RAP2.1, BES1, LAS, NS1, MEA, AT1G36060, MAF5, SHN2, AT2G34210	1
GOTERM_BP_ALL	GO:0006259~DNA metabolic process	2	0.998466	RAD51B, ORC4	1
GOTERM_BP_ALL	GO:0019538~protein metabolic process	52	0.998887	AT5G18340, HSP70T-2, AT1G33770, AT5G47610, ATHSP101, AT3G24190, AT3G41768, AT5G47590, GAMMA-VPE, AT1G78290, LECRKA4.2, AT1G17960, AT1G51820, WNK3, ATMC2, AT3G59740, NS1, AT4G21323, AT1G70250, AT2G20560, AT1G51890, AT5G09500, AT2G28970, FRK1, SGT1A, AT1G61430, AT4G00960, AT1G59860, AT1G67000, AT-HSP17.6A, AT5G12110, AT1G51850, AT4G09110, AT2G47560, AT5G59680, AT1G66210, CLPB3, CLPB4, AT2G01010, MT…	1
GOTERM_BP_ALL	GO:0044267~cellular protein metabolic process	43	0.999423	AT5G18340, AT2G20560, AT5G09500, AT1G51890, AT2G28970, FRK1, SGT1A, AT1G61430, HSP70T-2, AT4G00960, AT1G33770, AT5G47610, ATHSP101, AT3G24190, AT1G59860, AT1G67000, AT3G41768, AT-HSP17.6A, AT5G12110, AT1G51850, AT4G09110, AT1G78290, LECRKA4.2, AT2G47560, AT5G59680, WNK3, AT2G01010, AT1G17960, AT1G51820, AT3G59740, MTHSC70-2, CIPK16, NS1, PSAB, ATHSP90.1, AT4G09350, AT3G45920, CIPK20, BIP3, ROF1, …	1
GOTERM_BP_ALL	GO:0010467~gene expression	35	0.999466	AT-HSFA7B, AT5G09500, HSFA7A, ARR15, SIGE, ARR6, ATRTL1, ARR7, COL2, APRR9, AGL44, AT3G41768, AT5G12110, AT2G33720, AT2G43140, GAMMA-VPE, AXR3, MYB59, AT1G26790, AT1G69570, AT2G47520, AT1G07350, AT2G01010, AT1G17960, BES1, RAP2.1, LAS, NS1, MEA, AT1G36060, AT1G08115, MAF5, PAB3, SHN2, AT2G34210	1
GOTERM_BP_ALL	GO:0043170~macromolecule metabolic process	87	0.999518	AT5G18340, RAD51B, ARR15, SIGE, HSP70T-2, AT1G33770, AT5G47610, COL2, APRR9, AT3G24190, ATHSP101, AGL44, AT3G41768, ORC4, AT2G33720, AT5G47590, AT1G32900, GAMMA-VPE, AT2G43140, AT1G78290, LECRKA4.2, AXR3, ATCSLB04, ATCSLB03, MYB59, ATCSLB01, KOR2, WNK3, AT1G51820, AT1G17960, AT3G59740, ATMC2, NS1, AT4G21323, PAB3, AT1G70250, AT2G20560, AT-HSFA7B, HSFA7A, AT1G51890, AT5G09500, AT2G28970, FRK1, SGT…	1
GOTERM_BP_ALL	GO:0044260~cellular macromolecule metabolic process	77	0.9996	AT5G18340, RAD51B, ARR15, SIGE, HSP70T-2, AT1G33770, AT5G47610, COL2, APRR9, AT3G24190, ATHSP101, AGL44, AT3G41768, ORC4, AT2G33720, AT1G32900, AT2G43140, AT1G78290, LECRKA4.2, ATCSLB04, AXR3, ATCSLB03, MYB59, ATCSLB01, WNK3, AT1G51820, AT1G17960, AT3G59740, NS1, PAB3, AT1G70250, AT2G20560, AT-HSFA7B, HSFA7A, AT1G51890, AT5G09500, AT2G28970, FRK1, SGT1A, AT1G61430, AT4G00960, ARR6, ATRTL1, ARR7, …	1
GOTERM_BP_ALL	GO:0009987~cellular process	153	0.999814	AT5G18340, RAD51B, ATLCB1, ARR15, SIGE, JAC1, APX2, AT1G33770, AT5G07410, AT5G47610, AT3G02620, ATHSP101, APRR9, COL2, AT1G15040, ORC4, AT2G33720, AT1G32900, AT1G78290, NDPK1, AT1G03850, UGT72E1, QRT3, AT3G02590, AT5G39580, ATBAG5, VTC2, WNK3, SYP72, ACS7, CYP703A2, CH1, AT3G14040, SUS4, AT2G20560, AT-HSFA7B, HSFA7A, AT5G09500, ATGSTU9, CCD7, AT2G28970, AT5G64120, TPS10, AT1G61430, GAD5, ETR2, AT…	1
GOTERM_BP_ALL	GO:0015031~protein transport	2	0.999886	SAD2, SYP72	1
GOTERM_BP_ALL	GO:0045184~establishment of protein localization	2	0.999886	SAD2, SYP72	1
GOTERM_BP_ALL	GO:0008104~protein localization	2	0.999917	SAD2, SYP72	1
GOTERM_BP_ALL	GO:0006412~translation	7	0.999994	NS1, AT5G09500, AT3G41768, AT5G12110, AT1G17960, AT2G01010, AT2G34210	1
GOTERM_BP_ALL	GO:0007031~peroxisome organization	1	1	PEX11B	1
GOTERM_BP_ALL	GO:0010166~wax metabolic process	1	1	CYP96A15	1
GOTERM_BP_ALL	GO:0042493~response to drug	1	1	AT2G04070	1
GOTERM_BP_ALL	GO:0019853~L-ascorbic acid biosynthetic process	1	1	VTC2	1
GOTERM_BP_ALL	GO:0006183~GTP biosynthetic process	1	1	NDPK1	1
GOTERM_BP_ALL	GO:0009556~microsporogenesis	1	1	QRT3	1
GOTERM_BP_ALL	GO:0016101~diterpenoid metabolic process	1	1	GA3OX1	1
GOTERM_BP_ALL	GO:0005984~disaccharide metabolic process	1	1	SUS4	1
GOTERM_BP_ALL	GO:0010628~positive regulation of gene expression	1	1	GLK2	1
GOTERM_BP_ALL	GO:0009625~response to insect	1	1	CYP81F2	1
GOTERM_BP_ALL	GO:0045596~negative regulation of cell differentiation	1	1	ARR7	1
GOTERM_BP_ALL	GO:0034504~protein localization in nucleus	1	1	SAD2	1
GOTERM_BP_ALL	GO:0042434~indole derivative metabolic process	1	1	CYP81F2	1
GOTERM_BP_ALL	GO:0009835~ripening	1	1	ACS7	1
GOTERM_BP_ALL	GO:0009686~gibberellin biosynthetic process	1	1	GA3OX1	1
GOTERM_BP_ALL	GO:0010104~regulation of ethylene mediated signaling pathway	1	1	ETR2	1
GOTERM_BP_ALL	GO:0042752~regulation of circadian rhythm	1	1	ATIM	1
GOTERM_BP_ALL	GO:0043193~positive regulation of gene-specific transcription	1	1	GLK2	1
GOTERM_BP_ALL	GO:0006536~glutamate metabolic process	1	1	GAD5	1
GOTERM_BP_ALL	GO:0006511~ubiquitin-dependent protein catabolic process	1	1	SGT1A	1
GOTERM_BP_ALL	GO:0009063~cellular amino acid catabolic process	1	1	ATGLDP2	1
GOTERM_BP_ALL	GO:0070298~negative regulation of two-component signal transduction	1	1	ETR2	1
GOTERM_BP_ALL	GO:0046083~adenine metabolic process	1	1	APT3	1
GOTERM_BP_ALL	GO:0006228~UTP biosynthetic process	1	1	NDPK1	1
GOTERM_BP_ALL	GO:0006421~asparaginyl-tRNA aminoacylation	1	1	NS1	1
GOTERM_BP_ALL	GO:0009310~amine catabolic process	1	1	ATGLDP2	1
GOTERM_BP_ALL	GO:0009071~serine family amino acid catabolic process	1	1	ATGLDP2	1
GOTERM_BP_ALL	GO:0019758~glycosinolate biosynthetic process	1	1	CYP81F2	1
GOTERM_BP_ALL	GO:0007186~G-protein coupled receptor protein signaling pathway	1	1	AT2G46090	1
GOTERM_BP_ALL	GO:0048765~root hair cell differentiation	1	1	MRH6	1
[truncated: 844 more rows]
