# Supplementary material for: Transcriptomic Profiling of Arabidopsis thaliana Mutant pad2.1 in Response to Combined Cold and Osmotic Stress
Source: PLoS One. 2015 Mar 30;10(3):e0122690. doi: 10.1371/journal.pone.0122690 (PMC4379064; doi:10.1371/journal.pone.0122690)
Supplement: S4 Table — (XLSX) [file pone.0122690.s008.xlsx]

## Sheet: Sheet1
Up-accumulated proteins in response to combined stress in pad2.1
Name of protein	Exp. MR/PI	TH. MR/PI	AC. No.		SPOT No.	SSP No.	Function	Fold change	MASCOT score
Outer membrane lipoprotein-like (A. thaliana)	21.3/6.4	20.7/5.96	gi|21553811		22	6106	membrane transport	2.76	40
Ribulose-1,5-bisphosphate carboxylase small subunit (Hordeum vulgare)	15.3/6.0	19.4/8.98	gi|1167948		23	5103	carbon metabolism	48.37	53
Unnamed proteins (A. thaliana)	17.4/5.9	24.1/7.80	gi|8777326		24	4102	energy metabolism	2.03	65
Ribulose bisphosphate carboxylase, small subunit (A. thaliana)	16.67/5.7	20.2/7.59	gi|23198308		25	4601	carbon metabolism	2	76
Sterile apetala (A. thaliana)	36.2/6.3	49.30/6.28	gi|9758652		26	6402	megasporogenesis	2.15	50
Metallothionein 3 (Plantago major)	14.7/4.7	6.684/4.14	gi|53748463		27	2	membrane transport	4.3	18
Putative translationally controlled tumor protein (A. thaliana)	21.0/4.7	18.9/4.52	gi|19310667		28	101	growth regulation	30	177
Maturase (Paradisanthus micranthus)	64.3/6	52.33/5.73	gi|58200673		17	4804	transcription	2.54	67
Aspartic protease inhibitor 3 (API-3)	38.2/5.8	18.578/8.55	gi|20137276		18	3401	defence response	2.07	39
Putative elongation factor P (A. thaliana)	15.7/5.0	20.59/5.39	gi|12322730		38	1101	DNA translation	625	119
ATP-dependent Clp protease, ATP-binding subunit (A. thaliana)	22.2/6.0	103/6.36	gi|9758239		39	5102	Energy metabolism	190	92
Formate dehydrogenase (FDH) (A. thaliana)	43.2/6.7	42.4/7.12	gi|9755746		30	8501	oxidoreductase activity	1.46	180
Down-accumulated proteins in response to combined stress in pad2.1
Name of protein	Exp. MR/PI	TH. MR/PI	AC. No.		SPOT No.	SSP No.	Function	Fold change	MASCOT score
Telomere repeat-binding protein homolog (Arabidopsis thaliana)	33.4/6.9	34.785/9.53	gi|17064826		5	9303	DNA binding protein, response to ethylene and cadmium	0.42	33
NBS-LRR type resistance protein (Triticum monococum)	61.8/5.7	96.015/6.60	gi|33321037		11	3803	Stress and defence response	0.49	37
Lycopene beta-cyclase ( Lycopersicum esculentum)	27.9/5.0	56.180/6.58	gi|2129931		12	1201	Oxidoreductase activity	0.33	42
Glyceraldehyde-3-phosphate dehydrogenase (A. thaliana)	38.6/7.0	36.9/6.62	gi|81622		31	8404	Carbon metabolism	0.42	338
Glutathione-S- transferase (A. thaliana)	27.6/6.6	24.1/5.92	gi|13194824		32	7205	Stress and defence response	0.71	145
Glutathione -S-Transferase (A. thaliana)	27.7/6.5	24.128/5.92	gi|6730003		29	7202	Stress and defence response	0.81	458
Glutathione- S-transferase (A. thaliana)	27.5/6.9	24.145/6.17	gi|3201613		33	8202	Stress and defence response	0.86	334
Putative component of cytochrome B6-F complex (A. thaliana)	17.0/6.7	24.36/8.80	gi|7270198		34	8101	Energy metabolism	1	108
Putative heat shock protein 70 (A. thaliana)	79.0/5.2	76.99/5.17	gi|24030296		35	1904	Stress and defence response	0.1	358
Hypothetical protein (Oryza sativa)	27.0/6.4	16.4/8.63	gi|50948385		36	6204		0	43
Peptidylprolyl isomerase ROC4 (A. thaliana)	14.7/6.8	28.208/8.83	gi|6899901		37	8003	Salinity and cold stress response	0.03	108
